# Supplementary material for: Unscrambling cancer genomes via integrated analysis of structural variation and copy number
Source: Cell Genom. 2022 Mar 22;2(4):100112. doi: 10.1016/j.xgen.2022.100112 (PMC9903802; doi:10.1016/j.xgen.2022.100112)
Supplement: Table S1. Panel of driver genes used in study, related to STAR Methods [file mmc2.zip]

Archive with 1 entries (1 files):
- xgen_100112_mmc2.csv
