# Supplementary material for: Unscrambling cancer genomes via integrated analysis of structural variation and copy number
Source: Cell Genom. 2022 Mar 22;2(4):100112. doi: 10.1016/j.xgen.2022.100112 (PMC9903802; doi:10.1016/j.xgen.2022.100112)
Supplement: Table S2. Hartwig DNA and RNA samples used in study, related to STAR Methods [file mmc3.zip › xgen_100112_mmc3.csv]

HmfSampleId	PrimaryTumorLocation	CancerSubType	Purity	Ploidy	HasRna	CancerType
HMF002960A	Breast	ER-positive/HER2-negative	0.69	1.9523	false	Breast
HMF001890A	Prostate		0.68	3.0445	false	Prostate
HMF002433A	Head and neck	Salivary Gland	0.5	2.7714	false	Head and neck
HMF003527A	Breast	ER-positive/HER2-negative	0.81	3.2356	true	Breast
HMF002057A	Colon/Rectum		0.68	3.1753	true	Colon/Rectum
HMF000556A	Breast	ER-positive/HER2-negative	0.31	3.575	false	Breast
HMF001873A	Head and neck	Salivary Gland	0.78	2.9909	false	Head and neck
HMF001216A	Prostate		0.78	2.9955	false	Prostate
HMF003538A	Bone/Soft tissue	Sarcoma (Other)	0.93	2.689	false	Bone/Soft tissue
HMF000665A	Breast	ER-positive/HER2-negative	0.63	2.0365	false	Breast
HMF000341B	Breast	ER-positive/HER2-negative	0.75	2.0944	false	Breast
HMF001824A	Uterus	Cervical	0.49	2.797	false	Uterus
HMF001335A	Ovary		0.65	2.701	false	Ovary
HMF003124A	Skin	Melanoma	0.88	1.6824	true	Skin
HMF003801A	Prostate		0.57	3.5182	true	Prostate
HMF001211A	Breast	ER-positive/HER2-negative	0.5	1.9165	false	Breast
HMF003674A	Bone/Soft tissue	Sarcoma	0.44	4.4539	false	Bone/Soft tissue
HMF002990A	Colon/Rectum		0.39	3.357	false	Colon/Rectum
HMF002581B	Prostate		0.49	3.6261	false	Prostate
HMF002210A	Bone/Soft tissue	Leiomyosarcoma	0.82	3.8677	true	Bone/Soft tissue
HMF001317A	Breast	ER-positive/HER2-negative	0.62	1.9061	false	Breast
HMF003210A	Head and neck	Salivary Gland	0.84	2.0099	true	Head and neck
HMF001080A	Urinary tract	Other	0.42	3.4133	true	Urinary tract
HMF003420A	Biliary	Gall bladder	0.26	2.8854	false	Biliary
HMF001588A	Liver	Hepatobiliair	0.29	1.904	true	Liver
HMF003461A	Colon/Rectum		0.64	2.0456	false	Colon/Rectum
HMF003797A	Lung	Non-Small Cell	0.41	2.7759	false	Lung
HMF003307A	Lung	Non-Small Cell	0.4	2.751	false	Lung
HMF002169A	Skin	Melanoma	0.66	1.9536	false	Skin
HMF003455A	Skin	Melanoma	0.47	2.0368	false	Skin
HMF003779A	Colon/Rectum		0.69	2.1362	false	Colon/Rectum
HMF000283A	Bone/Soft tissue	Gastrointestinal stromal tumor (GIST)	0.93	1.8819	false	Bone/Soft tissue
HMF000074A	Colon/Rectum		0.99	1.9527	false	Colon/Rectum
HMF001662A	Skin	Melanoma	0.86	2.1833	false	Skin
HMF000518A	Skin	Melanoma	0.43	1.9825	false	Skin
HMF002317A	Prostate		0.64	2.9286	false	Prostate
HMF002112A	Bone/Soft tissue	Angiosarcoma	0.44	1.9988	true	Bone/Soft tissue
HMF002805A	Bone/Soft tissue	Sarcoma (Other)	0.88	3.7437	false	Bone/Soft tissue
HMF002943A	Prostate		0.49	5.1886	false	Prostate
HMF000865A	Skin	Melanoma	0.75	1.9884	false	Skin
HMF000342B	Breast	ER-positive/HER2-negative	0.83	1.9381	false	Breast
HMF002607A	Neuroendocrine	NET: Pancreatic	0.7	1.4498	false	Neuroendocrine
HMF000122A	Lung	Non-Small Cell	0.87	1.8162	false	Lung
HMF001983A	Lung	Non-Small Cell	0.56	1.8849	false	Lung
HMF001552A	Uterus	Cervical	0.85	1.9815	false	Uterus
HMF002906A	Lung	Non-Small Cell	0.37	2.8292	false	Lung
HMF001844A	Lung	Non-Small Cell	0.91	1.9641	false	Lung
HMF002938A	Urinary tract	Pyelum	0.51	3.7083	false	Urinary tract
HMF001791A	Breast	ER-positive/HER2-negative	0.69	1.9674	false	Breast
HMF002870A	Skin	Melanoma	0.27	2.8339	false	Skin
HMF002491A	Breast	ER-positive/HER2-negative	0.84	1.9786	false	Breast
HMF002583A	Breast	ER-positive/HER2-negative	0.77	1.9308	false	Breast
HMF000602A	Neuroendocrine	NET: Small Intestinal	0.9	1.9209	false	Neuroendocrine
HMF001132A	Breast	ER-positive/HER2-negative	0.83	2.78	false	Breast
HMF002457A	Breast	ER-positive/HER2-negative	0.63	3.5163	false	Breast
HMF002237A	Bone/Soft tissue	Gastrointestinal stromal tumor (GIST)	0.87	1.8525	false	Bone/Soft tissue
HMF003106A	Stomach	Gastric	0.3	3.1761	false	Stomach
HMF001347A	Breast	ER-positive/HER2-negative	0.74	1.9728	false	Breast
HMF003212A	Skin	Melanoma	0.87	2.3068	true	Skin
HMF003317A	Bone/Soft tissue	Gastrointestinal stromal tumor (GIST)	0.32	2.3075	false	Bone/Soft tissue
HMF001785A	Bone/Soft tissue	Gastrointestinal stromal tumor (GIST)	0.64	1.8563	false	Bone/Soft tissue
HMF003584A	Kidney	Renal cell	0.22	5.8117	false	Kidney
HMF002646A	Bone/Soft tissue	Sarcoma (Other)	0.84	1.8643	true	Bone/Soft tissue
HMF002248A	Lung	Non-Small Cell	0.47	3.86	true	Lung
HMF002295A	Skin	Melanoma	0.68	1.8877	false	Skin
HMF000156A	Anus		0.31	2.6512	false	Other
HMF001587A	Breast	ER-positive/HER2-negative	0.9	2.0556	false	Breast
HMF001622A	Bone/Soft tissue	Sarcoma (Other)	0.91	2.0185	false	Bone/Soft tissue
HMF002259A	Skin	Melanoma	0.84	1.8348	false	Skin
HMF001188A	Skin	Melanoma	0.85	2.8302	false	Skin
HMF001551A	Skin	Melanoma	0.29	2.0731	false	Skin
HMF002071A	Prostate		0.75	3.8407	true	Prostate
HMF002778A	Lung	Non-Small Cell	0.32	2.0389	false	Lung
HMF003595A	Esophagus		0.54	3.4001	true	Esophagus
HMF000357A	Esophagus		0.66	2.8738	true	Esophagus
HMF003531A	Breast	ER-positive/HER2-negative	0.3	1.9915	true	Breast
HMF001372A	Lung	Non-Small Cell	0.62	1.8364	true	Lung
HMF002314A	Skin	Melanoma	0.83	2.2018	true	Skin
HMF002392A	Breast	Triple negative	0.3	2.92	true	Breast
HMF001298A	Breast	ER-positive/HER2-negative	0.71	2.2234	false	Breast
HMF001437A	Ovary		0.87	3.1869	true	Ovary
HMF002989A	Prostate		0.62	3.7089	true	Prostate
HMF001179A	Lung	Non-Small Cell	0.45	1.827	false	Lung
HMF000816A	Biliary	Gall bladder	0.26	3.5667	false	Biliary
HMF002684A	Bone/Soft tissue	Gastrointestinal stromal tumor (GIST)	0.5	1.9829	true	Bone/Soft tissue
HMF003747A	Testis		0.52	2.5985	false	Other
HMF001548A	Colon/Rectum		0.87	2.0907	false	Colon/Rectum
HMF001639A	Bone/Soft tissue	Gastrointestinal stromal tumor (GIST)	0.92	3.1161	true	Bone/Soft tissue
HMF000270A	Liver	Hepatocellular	0.46	4.0665	false	Liver
HMF000063A	Neuroendocrine	NET: Lung	0.73	1.9189	true	Neuroendocrine
HMF003431A	Bone/Soft tissue	Gastrointestinal stromal tumor (GIST)	0.28	3.6576	false	Bone/Soft tissue
HMF003803A	Neuroendocrine	NET	0.63	1.9259	true	Neuroendocrine
HMF000753A	Colon/Rectum		0.56	1.9487	true	Colon/Rectum
HMF002182A	Skin	Melanoma	0.4	3.4063	true	Skin
HMF003153A	Neuroendocrine	NET: Small Intestinal	0.57	2.65	true	Neuroendocrine
HMF000995A	Prostate		0.2	1.9931	true	Prostate
HMF001293A	Breast	Subtype unknown	0.38	3.6129	true	Breast
HMF001395A	Liver	Hepatocellular	0.73	2.3733	false	Liver
HMF003494A	Kidney	Renal cell	0.28	1.872	true	Kidney
HMF003600A	Lung	Non-Small Cell	0.23	4.2246	false	Lung
HMF002969A	Skin	Melanoma	0.79	2.5818	true	Skin
HMF003784A	Bone/Soft tissue	Myxofibrosarcoma	0.27	3.3256	false	Bone/Soft tissue
HMF002902A	Ovary		0.65	2.9169	false	Ovary
HMF001093A	Ovary		0.7	2.9449	true	Ovary
HMF003578A	Neuroendocrine	NET: Small Intestinal	0.67	1.9679	true	Neuroendocrine
HMF003787A	Lung	Non-Small Cell	0.54	2.0447	true	Lung
HMF003695A	Skin	Melanoma	0.28	2.053	false	Skin
HMF003190A	Prostate		0.39	5.3642	true	Prostate
HMF000256A	Bone/Soft tissue	Leiomyosarcoma	0.66	1.7433	true	Bone/Soft tissue
HMF002517A	Prostate		0.87	3.1649	true	Prostate
HMF000009A	Lung	Non-Small Cell	0.29	2.1205	false	Lung
HMF002729A	Liver	Hepatocellular	0.36	2.2635	false	Liver
HMF001443A	Breast	ER-positive/HER2-negative	0.34	4.0013	true	Breast
HMF002764A	Breast	ER-positive/HER2-negative	0.38	2.8224	true	Breast
HMF003145A	Neuroendocrine	NET: Small Intestinal	0.68	2.0268	true	Neuroendocrine
HMF003202A	Breast	Triple negative	0.81	1.781	true	Breast
HMF003782A	Colon/Rectum		0.27	3.5178	true	Colon/Rectum
HMF001652A	Colon/Rectum		0.38	1.975	true	Colon/Rectum
HMF001556A	Neuroendocrine	NET: Lung	0.67	2.0058	true	Neuroendocrine
HMF000760A	Colon/Rectum		0.29	3.836	true	Colon/Rectum
HMF002687A	Kidney	Renal cell	0.43	1.9125	true	Kidney
HMF001533A	Breast	ER-negative/HER2-positive	0.44	3.8765	true	Breast
HMF000997A	Breast	ER-positive/HER2-negative	0.52	2.0321	true	Breast
HMF002238A	Lung	Non-Small Cell	0.66	3.0567	true	Lung
HMF002397A	Breast	Subtype unknown	0.46	2.9766	true	Breast
HMF002529A	Breast	ER-positive/HER2-negative	0.37	1.9175	true	Breast
HMF002184A	Ovary		0.64	2.6653	true	Ovary
HMF000304A	Skin	Melanoma	0.72	1.6031	true	Skin
HMF000152A	Colon/Rectum		0.79	2.5064	true	Colon/Rectum
HMF002559A	Breast	ER-positive/HER2-negative	0.63	2.911	true	Breast
HMF003724A	Kidney	Renal cell	0.57	1.9701	true	Kidney
HMF003635A	Skin	Melanoma	0.75	1.882	true	Skin
HMF001013A	Skin	Melanoma	0.8	3.9336	true	Skin
HMF000700A	Liver	Hepatocellular	0.39	2.0635	true	Liver
HMF002377A	Bone/Soft tissue	Leiomyosarcoma	0.79	2.2565	true	Bone/Soft tissue
HMF001368A	Skin	Melanoma	0.24	2.0882	true	Skin
HMF000228A	Breast	ER-positive/HER2-negative	0.71	3.3018	true	Breast
HMF003072A	Breast	ER-positive/HER2-negative	0.71	2.6259	true	Breast
HMF002585A	Lung	Non-Small Cell	0.71	2.0314	true	Lung
HMF000085A	Breast	ER-positive/HER2-negative	0.49	4.035	true	Breast
HMF002391A	Breast	Triple negative	0.81	1.2163	true	Breast
HMF003510A	Breast	ER-positive/HER2-negative	0.47	3.5183	true	Breast
HMF001607A	Breast	ER-positive/HER2-positive	0.59	4.16	true	Breast
HMF000408A	Breast	ER-positive/HER2-negative	0.5	3.2693	true	Breast
HMF001646C	Breast	ER-positive/HER2-positive	0.71	3.2743	true	Breast
HMF003136A	Bone/Soft tissue	Gastrointestinal stromal tumor (GIST)	0.7	1.8096	true	Bone/Soft tissue
HMF003526A	Liver	Hepatocellular	0.3	2.8818	false	Liver
HMF000856B	Bone/Soft tissue	Leiomyosarcoma	0.91	1.9795	true	Bone/Soft tissue
HMF001237A	Neuroendocrine	NET: Small Intestinal	1	1.9676	true	Neuroendocrine
HMF002645A	Liver	Hepatocellular	0.61	2.7321	true	Liver
HMF000812B	Prostate		0.9	2.1786	true	Prostate
HMF002336A	Pancreas		0.48	2.8524	true	Pancreas
HMF002455A	Neuroendocrine	NET: Small Intestinal	0.45	1.9531	true	Neuroendocrine
HMF003385A	Esophagus		0.64	2.6759	true	Esophagus
HMF001842A	Neuroendocrine	NET: Small Intestinal	0.32	2.0071	true	Neuroendocrine
HMF001962A	Breast	ER-positive/HER2-positive	0.4	2.8508	true	Breast
HMF001480A	Bone/Soft tissue	Leiomyosarcoma	0.69	1.8283	true	Bone/Soft tissue
HMF002108A	Kidney	Renal cell	0.27	1.9298	true	Kidney
HMF003261A	Skin	Melanoma	0.86	1.7829	true	Skin
HMF002269A	Lung	Non-Small Cell	0.42	3.1428	false	Lung
HMF000744A	Skin	Melanoma	0.32	6.0852	true	Skin
HMF001009A	Bone/Soft tissue	Ewing sarcoma	0.54	4.2812	true	Bone/Soft tissue
HMF002046A	Head and neck	Tonsil	0.87	1.9821	true	Head and neck
HMF001248A	Unknown	CUP	0.57	2.2387	true	Other
HMF001868A	Breast	ER-positive/HER2-negative	0.77	2.0769	true	Breast
HMF000612A	Breast	Triple negative	0.7	3.2884	false	Breast
HMF002297A	Prostate		0.26	5.2981	false	Prostate
HMF001766A	Thyroid		0.62	1.7182	false	Thyroid
HMF001502A	Breast	ER-positive/HER2-negative	0.62	3.2518	true	Breast
HMF003061A	Colon/Rectum		0.76	3.2593	true	Colon/Rectum
HMF003579A	Bone/Soft tissue	Sarcoma (Other)	0.92	1.9675	true	Bone/Soft tissue
HMF001085A	Colon/Rectum		0.46	2.181	true	Colon/Rectum
HMF000330A	Bone/Soft tissue	Leiomyosarcoma	0.6	4.4494	true	Bone/Soft tissue
HMF000299B	Skin	Melanoma	0.72	5.3113	true	Skin
HMF001201A	Urinary tract	Bladder	0.7	3.4623	true	Urinary tract
HMF000904A	Colon/Rectum		0.74	1.694	true	Colon/Rectum
HMF001976A	Bone/Soft tissue	Leiomyosarcoma	0.82	1.7858	true	Bone/Soft tissue
HMF001044B	Bone/Soft tissue	Gastrointestinal stromal tumor (GIST)	0.89	4.2067	true	Bone/Soft tissue
HMF002077A	Lung	Non-Small Cell	0.22	2.9331	false	Lung
HMF002608A	Breast	ER-positive/HER2-negative	0.55	1.8842	false	Breast
HMF002744A	Breast	ER-positive/HER2-negative	0.76	1.8805	true	Breast
HMF002185A	Bone/Soft tissue	Cutaneous angiosarcoma	0.54	1.9799	true	Bone/Soft tissue
HMF003659A	Skin	Melanoma	0.27	5.0553	true	Skin
HMF003733A	Prostate		0.89	1.8605	true	Prostate
HMF002027A	Colon/Rectum		0.48	3.4194	true	Colon/Rectum
HMF000679A	Prostate		0.42	4.4774	true	Prostate
HMF002068A	Kidney	Renal cell	0.61	1.8371	true	Kidney
HMF001275A	Breast	ER-positive/HER2-positive	0.48	3.7679	true	Breast
HMF000969A	Urinary tract	Bladder	0.24	3.3366	true	Urinary tract
HMF001219A	Breast	ER-positive/HER2-positive	0.28	2.3966	true	Breast
HMF002362A	Kidney	Renal cell	0.63	1.9803	true	Kidney
HMF000049A	Anus		0.63	1.8873	true	Other
HMF003422A	Breast	ER-positive/HER2-negative	0.31	3.7332	true	Breast
HMF002573B	Breast	ER-positive/HER2-negative	0.35	1.8762	true	Breast
HMF000334A	Esophagus		0.46	1.9984	true	Esophagus
HMF001440A	Prostate		0.89	3.6395	true	Prostate
HMF000145A	Breast	ER-positive/HER2-negative	0.25	2.0954	true	Breast
HMF001046A	Breast	ER-positive/HER2-negative	0.53	3.9596	true	Breast
HMF002360A	Breast	ER-positive/HER2-negative	0.25	1.9997	true	Breast
HMF001885A	Prostate		0.45	2.0323	true	Prostate
HMF001102A	Ovary		0.62	3.3305	true	Ovary
HMF001721A	Breast	ER-positive/HER2-negative	0.3	2.3214	false	Breast
HMF003544A	Lung	Non-Small Cell	0.33	2.8581	true	Lung
HMF000549A	Unknown	CUP	0.37	4.3926	true	Other
HMF001157A	Breast	ER-positive/HER2-negative	0.7	3.2224	true	Breast
HMF001011B	Kidney	Renal cell	0.51	2.4452	true	Kidney
HMF002110A	Prostate		0.51	3.6175	true	Prostate
HMF003771A	Breast	ER-positive/HER2-negative	0.39	1.9165	true	Breast
HMF002765B	Breast	ER-positive/HER2-negative	0.78	2.9887	true	Breast
HMF000558A	Breast	ER-positive/HER2-negative	0.7	2.3193	true	Breast
HMF001694A	Lung	Non-Small Cell	0.22	2.9236	true	Lung
HMF003266A	Prostate		0.93	1.8746	true	Prostate
HMF000223A	Ovary		0.25	2.8712	true	Ovary
HMF000886B	Breast	Triple negative	0.91	2.0433	true	Breast
HMF000684A	Ovary		0.97	3.0312	true	Ovary
HMF002164A	Lung	Non-Small Cell	0.46	2.5027	true	Lung
HMF002328A	Skin	Melanoma	0.73	3.0533	true	Skin
HMF000662A	Bone/Soft tissue	Liposarcoma	0.51	3.4426	true	Bone/Soft tissue
HMF000059A	Lung	Non-Small Cell	0.52	3.0017	true	Lung
HMF003646A	Pancreas		0.43	3.3044	true	Pancreas
HMF000036A	Colon/Rectum		0.66	2.9343	true	Colon/Rectum
HMF001718A	Breast	Triple negative	0.63	2.7013	true	Breast
HMF000309A	Breast	ER-positive/HER2-positive	0.57	3.9815	true	Breast
HMF000897A	Skin	Melanoma	0.86	3.5384	true	Skin
HMF001702A	Bone/Soft tissue	Gastrointestinal stromal tumor (GIST)	0.9	3.0256	false	Bone/Soft tissue
HMF000425A	Kidney	Renal cell	0.58	2.0083	true	Kidney
HMF003077A	Breast	ER-positive/HER2-negative	0.44	2.6521	true	Breast
HMF000792A	Skin	Melanoma	0.5	3.2177	true	Skin
HMF003593A	Testis		0.84	3.9402	true	Other
HMF003020A	Prostate		0.63	3.0803	true	Prostate
HMF000515A	Breast	Triple negative	0.39	3.0935	true	Breast
HMF003744A	Penile		0.56	2.1464	true	Other
HMF000001A	Neuroendocrine	NEC	0.77	1.8305	true	Neuroendocrine
HMF001250A	Prostate		0.81	1.9758	false	Prostate
HMF000108A	Urinary tract	Bladder	0.44	5.3342	true	Urinary tract
HMF001916C	Breast	ER-positive/HER2-negative	0.41	2.1951	true	Breast
HMF002431A	Uterus	Endometrial	0.88	2.0757	false	Uterus
HMF003222A	Esophagus		0.43	4.2811	false	Esophagus
HMF002537A	Prostate		0.63	1.8413	true	Prostate
HMF002903A	Kidney	Renal cell	0.21	3.794	false	Kidney
HMF000078A	Skin	Melanoma	0.48	1.9365	true	Skin
HMF002063A	Breast	ER-positive/HER2-positive	0.64	3.3648	true	Breast
HMF001387A	Skin	Melanoma	0.84	2.0466	true	Skin
HMF002239A	Colon/Rectum		0.8	4.0882	true	Colon/Rectum
HMF003079A	Skin	Melanoma	0.91	3.3521	true	Skin
HMF000688A	Breast	ER-positive/HER2-negative	0.73	3.692	false	Breast
HMF001509A	Ovary		0.73	2.7019	true	Ovary
HMF003322A	Colon/Rectum		0.54	3.4428	true	Colon/Rectum
HMF003520A	Head and neck	Salivary Gland	0.86	2.1232	true	Head and neck
HMF000559A	Colon/Rectum		0.43	3.3073	true	Colon/Rectum
HMF001546A	Breast	ER-negative/HER2-positive	0.23	4.6019	true	Breast
HMF000893A	Lung	Small Cell	0.92	2.6399	true	Lung
HMF000340A	Lung	Non-Small Cell	0.46	3.3653	false	Lung
HMF000098A	Colon/Rectum		0.29	2.9061	true	Colon/Rectum
HMF003743A	Biliary	Gall bladder	0.82	2.6956	true	Biliary
HMF003735A	Lung	Adenoid Cystic	0.82	1.9783	true	Lung
HMF002468A	Prostate		0.53	1.9155	false	Prostate
HMF003368A	Breast	ER-positive/HER2-positive	0.52	3.5178	true	Breast
HMF003022A	Head and neck	Oropharyngeal	0.87	1.8244	true	Head and neck
HMF003351A	Neuroendocrine	NET: Pancreatic	0.29	2.4584	true	Neuroendocrine
HMF000213B	Kidney	Renal cell	0.92	2.2133	true	Kidney
HMF000458C	Prostate		0.95	1.9213	true	Prostate
HMF001547A	Prostate		0.25	3.6891	false	Prostate
HMF002775A	Breast	Triple negative	0.36	3.9514	true	Breast
HMF002029A	Prostate		0.66	3.242	true	Prostate
HMF003585A	Prostate		0.62	3.8369	true	Prostate
HMF003213A	Breast	ER-positive/HER2-negative	0.26	4.6732	true	Breast
HMF002496A	Ovary		0.97	2.5602	true	Ovary
HMF001477A	Prostate		0.58	2.6865	true	Prostate
HMF001724A	Colon/Rectum		0.58	3.5967	true	Colon/Rectum
HMF003703A	Breast	ER-positive/HER2-negative	0.56	1.9334	true	Breast
HMF000274A	Skin	Melanoma	0.73	1.7202	true	Skin
HMF000024A	Lung	Non-Small Cell	0.46	2.0799	true	Lung
HMF003430A	Ovary		0.34	1.8528	true	Ovary
HMF002251A	Ovary		0.75	1.8103	true	Ovary
HMF003509A	Breast	ER-negative/HER2-positive	0.56	3.3447	true	Breast
HMF003060A	Kidney	Renal cell	0.85	1.8229	false	Kidney
HMF001743A	Skin	Melanoma	0.72	2.1502	true	Skin
HMF002192A	Esophagus		0.37	2.7192	true	Esophagus
HMF000312A	Prostate		0.62	3.1047	true	Prostate
HMF000474A	Prostate		0.25	6.1547	false	Prostate
HMF003540A	Head and neck	Salivary Gland	0.76	2.0023	false	Head and neck
HMF001965A	Colon/Rectum		0.32	2.9049	true	Colon/Rectum
HMF001343B	Bone/Soft tissue	Rhabdomyosarcoma	0.73	2.3354	true	Bone/Soft tissue
HMF000673A	Kidney	Renal cell	0.56	4.312	true	Kidney
HMF000939A	Skin	Merkel-cell carcinoma	0.93	2.0198	true	Skin
HMF003350A	Skin	Melanoma	0.25	1.891	true	Skin
HMF002324A	Breast	ER-positive/HER2-negative	0.51	1.982	true	Breast
HMF000242A	Ovary		0.84	2.8964	true	Ovary
HMF000807A	Breast	Triple negative	0.52	3.7901	true	Breast
HMF003734A	Neuroendocrine	NET: Pancreatic	0.77	1.3689	false	Neuroendocrine
HMF000479A	Breast	Triple negative	0.6	3.0279	false	Breast
HMF003603A	Lung	Non-Small Cell	0.5	1.7487	true	Lung
HMF001212A	Colon/Rectum		0.34	3.8075	true	Colon/Rectum
HMF000149A	Skin	Melanoma	0.47	2.0558	false	Skin
HMF003438A	Skin	Basal cell carcinoma	0.24	2.1991	false	Skin
HMF003324A	Colon/Rectum		0.49	4.0052	true	Colon/Rectum
HMF000072A	Kidney	Renal cell	0.61	2.0902	false	Kidney
HMF001489A	Kidney	Renal cell	0.27	1.9284	false	Kidney
HMF000338A	Lung	Non-Small Cell	0.56	2.3963	true	Lung
HMF001882A	Bone/Soft tissue	Rhabdomyosarcoma	0.4	4.0692	true	Bone/Soft tissue
HMF000880A	Skin	Melanoma	0.62	4.1785	true	Skin
HMF000639A	Skin	Melanoma	0.31	2.0055	false	Skin
HMF000220B	Skin	Basal cell carcinoma	0.87	1.95	true	Skin
HMF001771A	Kidney	Renal cell	0.48	1.998	true	Kidney
HMF000016A	Prostate		0.73	3.2898	true	Prostate
HMF002427A	Prostate		0.68	1.9484	true	Prostate
HMF001381A	Neuroendocrine	NEC	0.67	2.5043	true	Neuroendocrine
HMF001390A	Breast	ER-positive/HER2-negative	0.84	1.9068	true	Breast
HMF000206A	Skin	Melanoma	0.63	2.8301	false	Skin
HMF002884A	Colon/Rectum		0.22	3.3775	true	Colon/Rectum
HMF003258A	Skin	Melanoma	0.69	2.1673	true	Skin
HMF000528A	Biliary	Gall bladder	0.66	1.7416	true	Biliary
HMF000919A	Breast	ER-negative/HER2-positive	0.91	3.2843	true	Breast
HMF000202A	Colon/Rectum		0.66	2.8574	true	Colon/Rectum
HMF001829A	Bone/Soft tissue	Solitary fibrous tumor	0.56	1.9937	false	Bone/Soft tissue
HMF003311A	Esophagus		0.26	3.2313	true	Esophagus
HMF002042A	Breast	ER-positive/HER2-positive	0.53	1.82	false	Breast
HMF002172A	Bone/Soft tissue	Osteosarcoma (Bone Cancer)	0.24	1.991	false	Bone/Soft tissue
HMF002948A	Esophagus		0.47	6.6975	true	Esophagus
HMF003192A	Prostate		0.3	5.8767	false	Prostate
HMF000361A	Urinary tract	Pyelum	0.48	1.7369	true	Urinary tract
HMF003699A	Mesothelioma		0.35	1.795	true	Mesothelioma
HMF003174A	Breast	ER-negative/HER2-positive	0.2	2.6829	true	Breast
HMF000092A	Pancreas		0.82	1.6788	true	Pancreas
HMF001290A	Lung	Non-Small Cell	0.73	2.1018	true	Lung
HMF002461A	Breast	ER-positive/HER2-negative	0.4	2.6871	true	Breast
HMF002650A	Thyroid		0.82	2.5215	true	Thyroid
HMF002448A	Breast	ER-positive/HER2-negative	0.75	2.114	true	Breast
HMF002958A	Lung	Non-Small Cell	0.5	1.9068	true	Lung
HMF000087A	Breast	ER-negative/HER2-positive	0.3	3.8521	true	Breast
HMF003347A	Pancreas		0.24	1.9041	true	Pancreas
HMF002979A	Bone/Soft tissue	Gastrointestinal stromal tumor (GIST)	0.94	1.7048	true	Bone/Soft tissue
HMF003233A	Lung	Non-Small Cell	0.75	4.4391	true	Lung
HMF001972A	Prostate		0.4	3.0635	true	Prostate
HMF001592B	Prostate		0.92	3.3058	true	Prostate
HMF000938A	Prostate		0.6	3.1395	true	Prostate
HMF001105A	Colon/Rectum		0.33	3.4048	true	Colon/Rectum
HMF002749A	Skin	Melanoma	0.25	1.738	true	Skin
HMF002574A	Pancreas		0.85	1.6358	true	Pancreas
HMF002661A	Skin	Melanoma	0.57	3.6282	true	Skin
HMF001154A	Skin	Melanoma	0.63	3.293	true	Skin
HMF001590A	Colon/Rectum		0.59	3.0546	true	Colon/Rectum
HMF003675A	Colon/Rectum		0.34	5.12	true	Colon/Rectum
HMF000869A	Colon/Rectum		0.56	3.328	true	Colon/Rectum
HMF002681B	Skin	Melanoma	0.84	2.0379	true	Skin
HMF002290A	Breast	ER-positive/HER2-positive	0.8	2.7607	true	Breast
HMF000806A	Breast	ER-positive/HER2-negative	0.72	2.3845	true	Breast
HMF000300A	Skin	Melanoma	0.9	1.9521	true	Skin
HMF002487A	Kidney	Renal cell	0.65	1.7885	true	Kidney
HMF002175A	Skin	Melanoma	0.86	2.2329	true	Skin
HMF000749A	Liver	Hepatocellular	0.43	1.9994	true	Liver
HMF002774A	Skin	Melanoma	0.67	3.0618	true	Skin
HMF003365A	Anus		0.83	3.5793	true	Other
HMF002199A	Breast	ER-positive/HER2-negative	0.92	2.109	true	Breast
HMF001094A	Breast	ER-positive/HER2-negative	0.22	2.1053	true	Breast
HMF000908A	Breast	ER-positive/HER2-negative	0.44	3.6894	true	Breast
HMF003133A	Colon/Rectum		0.47	3.5838	true	Colon/Rectum
HMF000217A	Liver	Hepatocellular	0.39	3.688	true	Liver
HMF001635B	Unknown	CUP	0.24	2.0545	false	Other
HMF001394A	Pancreas		0.25	3.2817	true	Pancreas
HMF001158A	Head and neck	Salivary Gland	0.8	2.2009	true	Head and neck
HMF002139A	Kidney	Renal cell	0.61	2.239	true	Kidney
HMF000776A	Ovary		0.83	3.0048	true	Ovary
HMF000142A	Liver	Hepatocellular	0.62	2.1217	true	Liver
HMF002413A	Ovary		0.75	1.6505	true	Ovary
HMF000860A	Liver	Hepatocellular	0.28	2.0444	false	Liver
HMF001921A	Ovary		0.71	2.3066	true	Ovary
HMF002628A	Colon/Rectum		0.32	2.0503	true	Colon/Rectum
HMF000459A	Breast	ER-positive/HER2-negative	0.21	3.5543	true	Breast
HMF002234A	Skin	Melanoma	0.33	3.6495	true	Skin
HMF003096A	Breast	ER-positive/HER2-negative	0.47	3.587	true	Breast
HMF001953A	Kidney	Renal cell	0.46	3.3706	true	Kidney
HMF002596A	Breast	Subtype unknown	0.38	3.1382	true	Breast
HMF002135A	Breast	ER-positive/HER2-negative	0.51	3.4056	true	Breast
HMF002503A	Skin	Melanoma	0.3	3.2179	true	Skin
HMF003345A	Pancreas		0.48	2.0474	true	Pancreas
HMF000982A	Breast	Triple negative	0.75	4.7967	true	Breast
HMF001507A	Skin	Melanoma	0.26	3.6376	false	Skin
HMF001857A	Lung	Non-Small Cell	0.25	3.3803	true	Lung
HMF001021A	Neuroendocrine	NET: Small Intestinal	0.87	2.1341	true	Neuroendocrine
HMF003626A	Breast	Triple negative	0.43	3.7251	true	Breast
HMF003339A	Nervous system	Glioblastoma Multiforme	0.72	3.5505	true	Nervous system
HMF002361B	Colon/Rectum		0.56	3.8454	true	Colon/Rectum
HMF002076A	Head and neck	Laryngeal	0.55	3.3739	true	Head and neck
HMF000582A	Unknown	CUP	0.6	1.8465	true	Other
HMF002066B	Head and neck	Nasal cavity and paranasal sinuses	0.79	4.1004	true	Head and neck
HMF001534A	Skin	Melanoma	0.88	1.9641	true	Skin
HMF002791A	Skin	Melanoma	0.81	3.3013	true	Skin
HMF001574A	Unknown	CUP	0.66	1.8103	true	Other
HMF002038A	Ovary		0.62	2.1318	true	Ovary
HMF001569A	Breast	ER-positive/HER2-positive	0.69	3.1457	false	Breast
HMF001898A	Skin	Melanoma	0.6	2.0099	true	Skin
HMF003064A	Breast	ER-positive/HER2-negative	0.9	1.9991	true	Breast
HMF002504A	Ovary		0.25	5.4135	true	Ovary
HMF001864A	Unknown	CUP	0.74	1.9368	true	Other
HMF003757A	Colon/Rectum		0.43	2.6926	true	Colon/Rectum
HMF002134A	Skin	Melanoma	0.85	2.1967	true	Skin
HMF000288A	Kidney	Renal cell	0.23	3.1671	true	Kidney
HMF002536A	Prostate		0.7	1.8931	true	Prostate
HMF002827A	Bone/Soft tissue	Sarcoma (Other)	0.57	2.0402	false	Bone/Soft tissue
HMF003614A	Breast	ER-positive/HER2-negative	0.66	1.9174	true	Breast
HMF001572A	Prostate		0.76	1.9132	false	Prostate
HMF003178A	Prostate		0.79	2.0282	true	Prostate
HMF002704A	Urinary tract	Pyelum	0.29	3.0481	true	Urinary tract
HMF000774A	Esophagus		0.65	2.8913	true	Esophagus
HMF002329A	Breast	ER-positive/HER2-negative	0.63	2.0447	true	Breast
HMF001145A	Breast	ER-positive/HER2-negative	0.7	3.623	true	Breast
HMF003778A	Esophagus		0.2	2.9604	true	Esophagus
HMF000887A	Breast	Triple negative	0.47	1.5707	true	Breast
HMF000607A	Pancreas		0.29	1.6949	true	Pancreas
HMF001840A	Colon/Rectum		0.57	2.7712	false	Colon/Rectum
HMF000802A	Breast	ER-positive/HER2-positive	0.58	3.5164	true	Breast
HMF003083A	Urinary tract	Bladder	0.62	2.8933	true	Urinary tract
HMF000751A	Liver	Hepatocellular	0.4	4.9122	false	Liver
HMF002879A	Skin	Melanoma	0.92	3.4461	true	Skin
HMF002985A	Breast	ER-positive/HER2-positive	0.53	2.9951	true	Breast
HMF001796B	Colon/Rectum		0.49	2.8754	true	Colon/Rectum
HMF000782A	Skin	Melanoma	0.27	3.9602	true	Skin
HMF002771A	Urinary tract	Bladder	0.48	5.144	true	Urinary tract
HMF000956A	Prostate		0.9	1.9282	false	Prostate
HMF003227A	Breast	ER-positive/HER2-negative	0.31	3.3455	true	Breast
HMF000377A	Prostate		0.77	1.9869	true	Prostate
HMF000732A	Esophagus		0.76	2.5819	true	Esophagus
HMF000318A	Colon/Rectum		0.62	2.0682	true	Colon/Rectum
HMF003399A	Breast	ER-positive/HER2-negative	0.86	1.9822	true	Breast
HMF002268A	Breast	ER-positive/HER2-negative	0.43	3.4968	true	Breast
HMF000442C	Unknown	CUP	0.85	2.0268	true	Other
HMF001282A	Neuroendocrine	NET: Small Intestinal	0.52	1.7482	true	Neuroendocrine
HMF002873A	Breast	ER-positive/HER2-negative	0.74	1.7878	true	Breast
HMF003670A	Breast	ER-positive/HER2-negative	0.77	2.0182	true	Breast
HMF000883A	Stomach		0.36	1.9543	false	Stomach
HMF002355A	Breast	ER-positive/HER2-negative	0.66	1.7172	true	Breast
HMF002560A	Breast	ER-positive/HER2-negative	0.92	1.8164	true	Breast
HMF000686A	Lung	Non-Small Cell	0.29	2.8465	true	Lung
HMF001803A	Esophagus		0.43	2.0315	true	Esophagus
HMF002627A	Colon/Rectum		0.26	1.9038	true	Colon/Rectum
HMF000433A	Esophagus		0.84	2.5161	true	Esophagus
HMF003522A	Anus		0.38	3.0735	false	Other
HMF000533A	Colon/Rectum		0.41	3.4472	true	Colon/Rectum
HMF002215A	Esophagus		0.43	3.2203	true	Esophagus
HMF002094A	Prostate		0.45	3.423	true	Prostate
HMF000301A	Bone/Soft tissue	Myofibroblastic sarcoma	1	1.9976	true	Bone/Soft tissue
HMF001935A	Unknown	CUP	0.62	3.4223	true	Other
HMF000932A	Bone/Soft tissue	Carcinosarcoma	0.25	4.7206	true	Bone/Soft tissue
HMF002759A	Breast	Subtype unknown	0.56	3.7098	true	Breast
HMF003454A	Adrenal		0.89	1.744	true	Other
HMF003051A	Colon/Rectum		0.37	3.0415	true	Colon/Rectum
HMF002356A	Ovary		0.34	4.0461	true	Ovary
HMF001596B	Prostate		0.81	1.8941	true	Prostate
HMF003058A	Colon/Rectum		0.31	3.5096	true	Colon/Rectum
HMF000438A	Lung	Non-Small Cell	0.27	2.9552	true	Lung
HMF002475A	Unknown	CUP	0.56	3.0435	true	Other
HMF002777A	Colon/Rectum		0.39	2.5592	true	Colon/Rectum
HMF001496A	Breast	Triple negative	0.43	4.3275	true	Breast
HMF002761A	Breast	ER-positive/HER2-negative	0.72	1.9436	true	Breast
HMF000510A	Neuroendocrine	NET: Small Intestinal	0.79	1.8774	true	Neuroendocrine
HMF003793A	Nervous system	Glioblastoma Multiforme	0.71	1.9846	true	Nervous system
HMF002041A	Urinary tract	Bladder	0.21	4.2825	true	Urinary tract
HMF001764A	Breast	Triple negative	0.41	4.439	true	Breast
HMF000150A	Breast	ER-positive/HER2-negative	0.4	2.9324	true	Breast
HMF001043A	Stomach		0.74	2.5709	false	Stomach
HMF001035A	Biliary	Cholangiocarcinoma	0.38	1.9855	true	Biliary
HMF000553A	Skin	Melanoma	0.21	3.998	true	Skin
HMF003259A	Head and neck	Hypopharyngeal	0.45	3.1052	true	Head and neck
HMF003696A	Colon/Rectum		0.27	5.4751	true	Colon/Rectum
HMF002211B	Urinary tract	Bladder	0.52	1.7516	true	Urinary tract
HMF000743A	Skin	Melanoma	0.46	1.9239	true	Skin
HMF001748A	Skin	Melanoma	0.41	3.5024	true	Skin
HMF002327A	Breast	ER-positive/HER2-negative	0.42	3.4698	true	Breast
HMF001484A	Kidney	Renal cell	0.55	2.6453	true	Kidney
HMF001981A	Stomach		0.34	2.0033	true	Stomach
HMF002335A	Nervous system	Glioblastoma Multiforme	0.96	2.0226	true	Nervous system
HMF003257A	Stomach		0.83	2.9219	true	Stomach
HMF000613B	Ovary		0.86	2.1009	true	Ovary
HMF002916A	Prostate		0.68	3.6476	true	Prostate
HMF001526A	Prostate		0.54	2.0385	true	Prostate
HMF002810A	Colon/Rectum		0.33	4.1743	true	Colon/Rectum
HMF002436A	Nervous system	Neuroblastoma	0.7	2.487	true	Nervous system
HMF003562A	Breast	ER-positive/HER2-negative	0.58	1.8703	true	Breast
HMF003534A	Urinary tract	Bladder	0.6	2.2412	true	Urinary tract
HMF000541A	Colon/Rectum		0.47	2.6135	false	Colon/Rectum
HMF001297A	Colon/Rectum		0.37	2.0481	true	Colon/Rectum
HMF003563A	Breast	Subtype unknown	0.52	3.3673	true	Breast
HMF000873A	Lung	Small Cell	0.88	2.8734	true	Lung
HMF003343A	Unknown	CUP	0.84	1.6385	true	Other
HMF000398A	Colon/Rectum		0.85	1.9227	true	Colon/Rectum
HMF002523A	Pancreas		0.93	1.4028	true	Pancreas
HMF000609A	Prostate		0.91	4.1926	true	Prostate
HMF001333A	Nervous system	Glioblastoma Multiforme	0.65	2.0631	true	Nervous system
HMF003110A	Urinary tract	Bladder	0.23	4	true	Urinary tract
HMF001875A	Colon/Rectum		0.81	1.7564	true	Colon/Rectum
HMF001704A	Colon/Rectum		0.61	2.9318	true	Colon/Rectum
HMF002001A	Esophagus		0.52	2.6939	true	Esophagus
HMF003498A	Breast	Triple negative	0.61	2.8427	false	Breast
HMF000814A	Colon/Rectum		0.33	2.6173	false	Colon/Rectum
HMF001346A	Colon/Rectum		0.54	3.5829	true	Colon/Rectum
HMF001337A	Prostate		0.3	2.6741	true	Prostate
HMF002600A	Breast	Triple negative	0.34	3.749	true	Breast
HMF003550A	Lung	Non-Small Cell	0.43	3.3464	true	Lung
HMF003401A	Breast	ER-positive/HER2-positive	0.65	3.0325	true	Breast
HMF001454A	Breast	ER-positive/HER2-negative	0.59	2.0675	true	Breast
HMF000424A	Penile		0.26	3.2813	true	Other
HMF001149A	Lung	Non-Small Cell	0.58	2.5241	true	Lung
HMF000015A	Colon/Rectum		0.4	3.4929	true	Colon/Rectum
HMF001182A	Skin	Melanoma	0.41	1.8392	true	Skin
HMF003458A	Ovary		0.33	2.0597	true	Ovary
HMF000631A	Kidney	Renal cell	0.31	3.3985	true	Kidney
HMF000197A	Prostate		0.35	1.9187	false	Prostate
HMF003142A	Prostate		0.33	5.4625	true	Prostate
HMF000161A	Lung	Non-Small Cell	0.67	2.5752	true	Lung
HMF001584A	Ovary		0.57	3.0712	true	Ovary
HMF000965A	Breast	ER-positive/HER2-negative	0.85	2.6656	true	Breast
HMF000548A	Prostate		0.86	1.8705	true	Prostate
HMF000881C	Prostate		0.76	2.1022	true	Prostate
HMF001292A	Ovary		0.71	1.9763	true	Ovary
HMF003139A	Colon/Rectum		0.23	4.6093	true	Colon/Rectum
HMF001943A	Kidney	Renal cell	0.41	2.7271	true	Kidney
HMF000368B	Bone/Soft tissue	Ewing sarcoma	0.92	2.0373	true	Bone/Soft tissue
HMF002533A	Neuroendocrine	NET: Pancreatic	0.9	2.5734	true	Neuroendocrine
HMF002834A	Colon/Rectum		0.24	4.4947	false	Colon/Rectum
HMF002921A	Uterus	Cervical	0.89	2.0657	false	Uterus
HMF000191A	Prostate		0.21	3.7774	true	Prostate
HMF002946A	Lung	Non-Small Cell	0.24	2.4595	true	Lung
HMF003194A	Liver	Mixed Hepatocellular and Cholangio	0.37	1.7649	true	Liver
HMF003738A	Breast	ER-positive/HER2-negative	0.66	1.7758	true	Breast
HMF003171A	Skin	Melanoma	0.81	3.3624	true	Skin
HMF000467A	Colon/Rectum		0.56	3.2508	true	Colon/Rectum
HMF003121A	Skin	Melanoma	0.47	2.0809	true	Skin
HMF000463A	Lung	Non-Small Cell	0.48	1.8982	true	Lung
HMF002630A	Prostate		0.64	3.3944	true	Prostate
HMF001431A	Kidney	Renal cell	0.42	1.5446	true	Kidney
HMF003220A	Unknown	CUP	0.37	2.2952	true	Other
HMF001007A	Stomach		0.51	2.7638	true	Stomach
HMF000761A	Breast	ER-positive/HER2-negative	0.21	1.9757	true	Breast
HMF003111A	Neuroendocrine	NET: Pancreatic	0.39	1.4723	true	Neuroendocrine
HMF000020B	Colon/Rectum		0.72	2.2875	true	Colon/Rectum
HMF003505A	Uterus	Cervical	0.26	2.0735	true	Uterus
HMF002890A	Kidney	Renal cell	0.62	3.4781	true	Kidney
HMF001713A	Breast	ER-positive/HER2-negative	0.29	3.378	false	Breast
HMF001225A	Breast	ER-positive/HER2-negative	0.65	1.9972	true	Breast
HMF000077A	Breast	ER-positive/HER2-positive	0.54	2.0199	true	Breast
HMF003606A	Colon/Rectum		0.67	2.5776	true	Colon/Rectum
HMF000498B	Double primary	Endometrial and Ovarian	0.31	1.9946	true	Other
HMF003219A	Lung	Small Cell	0.56	5.1661	true	Lung
HMF000073A	Lymphoid	Other	0.52	2.0692	true	Lymphoid
HMF001319A	Colon/Rectum		0.42	3.7149	true	Colon/Rectum
HMF000366A	Breast	ER-positive/HER2-negative	0.44	1.8381	true	Breast
HMF002319A	Colon/Rectum		0.45	2.8267	true	Colon/Rectum
HMF002168A	Ovary		0.34	3.8806	true	Ovary
HMF000014A	Breast	ER-positive/HER2-negative	0.74	3.5369	true	Breast
HMF001651A	Colon/Rectum		0.31	2.1276	true	Colon/Rectum
HMF002546A	Neuroendocrine	NET: Pancreatic	0.2	1.9891	false	Neuroendocrine
HMF000795A	Bone/Soft tissue	Sarcoma (Other)	0.67	2.0439	false	Bone/Soft tissue
HMF002086A	Breast	ER-positive/HER2-positive	0.33	3.4059	true	Breast
HMF000240A	Esophagus		0.8	1.8722	true	Esophagus
HMF003640A	Esophagus		0.29	3.0352	false	Esophagus
HMF002453A	Bone/Soft tissue	Rhabdomyosarcoma	0.3	2.0823	false	Bone/Soft tissue
HMF002322A	Pancreas		0.46	1.9452	true	Pancreas
HMF002006A	Skin	Melanoma	0.86	1.9439	true	Skin
HMF003755A	Skin	Melanoma	0.75	1.9676	true	Skin
HMF001160A	Breast	ER-positive/HER2-negative	0.73	1.8421	true	Breast
HMF001287A	Colon/Rectum		0.55	3.0559	true	Colon/Rectum
HMF003029A	Colon/Rectum		0.65	1.8671	true	Colon/Rectum
HMF001071A	Prostate		0.44	2.0815	false	Prostate
HMF002030A	Head and neck	Hypopharyngeal	0.47	2.0336	true	Head and neck
HMF000630A	Colon/Rectum		0.23	3.5203	true	Colon/Rectum
HMF001338A	Nervous system	Glioblastoma Multiforme	0.88	2.0923	true	Nervous system
HMF001687A	Urinary tract	Bladder	0.41	3.3326	true	Urinary tract
HMF002578A	Breast	ER-positive/HER2-negative	0.52	3.4364	true	Breast
HMF003517A	Nervous system	Glioblastoma Multiforme	0.7	2.0132	true	Nervous system
HMF001602A	Nervous system	Astrocytoma	0.69	2.0032	true	Nervous system
HMF003205A	Ovary		0.7	2.6145	true	Ovary
HMF002145A	Prostate		0.56	3.3966	true	Prostate
HMF003015A	Nervous system	Oligodendroglioma	0.73	1.9193	true	Nervous system
HMF001112A	Prostate		0.79	2.4538	true	Prostate
HMF002887A	Breast	ER-positive/HER2-negative	0.21	3.4541	true	Breast
HMF002941A	Uterus	Cervical	0.75	1.9758	true	Uterus
HMF001795A	Skin	Melanoma	0.58	3.3774	true	Skin
HMF003536A	Pancreas		0.57	3.0084	true	Pancreas
HMF000698A	Colon/Rectum		0.33	2.6006	true	Colon/Rectum
HMF001497A	Anus		0.84	2.1622	true	Other
HMF000571B	Bone/Soft tissue	Liposarcoma	0.22	2.1031	true	Bone/Soft tissue
HMF003599A	Breast	ER-positive/HER2-negative	0.33	5.3558	true	Breast
HMF000831A	Bone/Soft tissue	Gastrointestinal stromal tumor (GIST)	0.89	3.3528	true	Bone/Soft tissue
HMF003462A	Lung	Non-Small Cell	0.88	1.8443	true	Lung
HMF001658A	Colon/Rectum		0.44	2.1934	true	Colon/Rectum
HMF001176A	Colon/Rectum		0.5	2.8028	true	Colon/Rectum
HMF002136A	Lung	Non-Small Cell	0.46	3.5936	true	Lung
HMF000839A	Neuroendocrine	NET: Small Intestinal	0.82	3.084	true	Neuroendocrine
HMF000945A	Prostate		0.31	3.4957	false	Prostate
HMF001042A	Breast	ER-positive/HER2-negative	0.83	1.9412	true	Breast
HMF002751A	Ovary		0.58	1.973	true	Ovary
HMF000796A	Pancreas		0.3	2.8818	true	Pancreas
HMF000895A	Kidney	Renal cell	0.26	1.928	true	Kidney
HMF000764A	Urinary tract	Bladder	0.31	3.5859	true	Urinary tract
HMF003234A	Colon/Rectum		0.51	2.8309	true	Colon/Rectum
HMF000349A	Colon/Rectum		0.58	3.2537	false	Colon/Rectum
HMF001106A	Prostate		0.82	5.0719	true	Prostate
HMF000597A	Skin	Melanoma	0.87	2.1312	true	Skin
HMF000898A	Colon/Rectum		0.57	2.677	false	Colon/Rectum
HMF001003A	Esophagus		0.63	2.8078	true	Esophagus
HMF000314A	Breast	ER-positive/HER2-positive	0.74	3.3953	true	Breast
HMF000194A	Ovary		0.63	1.9389	true	Ovary
HMF000034A	Ovary		0.29	1.93	false	Ovary
HMF000239A	Breast	ER-positive/HER2-negative	0.71	1.7935	true	Breast
HMF002307A	Breast	ER-positive/HER2-negative	0.48	3.7661	true	Breast
HMF002832A	Unknown	CUP	0.33	6.9468	true	Other
HMF003078A	Neuroendocrine	NET: Small Intestinal	0.46	1.9529	true	Neuroendocrine
HMF002553A	Urinary tract	Bladder	0.66	2.8447	false	Urinary tract
HMF001280A	Breast	ER-positive/HER2-positive	0.53	2.1199	true	Breast
HMF000076A	Skin	Melanoma	0.85	3.0901	false	Skin
HMF000259A	Liver	Hepatocellular	0.24	3.4295	true	Liver
HMF000710A	Breast	ER-positive/HER2-negative	0.6	1.9915	true	Breast
HMF002485A	Urinary tract	Bladder	0.25	3.9838	true	Urinary tract
HMF000089A	Colon/Rectum		0.33	3.626	true	Colon/Rectum
HMF002400B	Lung	Small Cell	0.98	1.8829	false	Lung
HMF003566A	Lung	Small Cell	0.28	1.8319	true	Lung
HMF000750A	Skin	Melanoma	0.64	1.6509	true	Skin
HMF000419A	Neuroendocrine	NET: Small Intestinal	0.84	1.924	true	Neuroendocrine
HMF003021A	Urinary tract	Bladder	0.78	2.0017	true	Urinary tract
HMF001886A	Kidney	Renal cell	0.33	3.0028	true	Kidney
HMF000633A	Head and neck	Tongue	0.5	3.3538	true	Head and neck
HMF000457A	Uterus	Endometrial	0.25	3.2142	true	Uterus
HMF003329A	Ovary		0.54	1.8899	true	Ovary
HMF003187A	Colon/Rectum		0.5	3.8094	true	Colon/Rectum
HMF003667A	Urinary tract	Bladder	0.61	3.463	true	Urinary tract
HMF000854B	Lung	Non-Small Cell	0.38	3.6526	true	Lung
HMF001910A	Nervous system	Glioblastoma Multiforme	0.93	1.8685	true	Nervous system
HMF002474A	Nervous system	Glioblastoma Multiforme	0.66	3.9787	false	Nervous system
HMF002141A	Skin	Melanoma	0.54	1.8755	false	Skin
HMF000420A	Esophagus		0.65	2.3433	true	Esophagus
HMF000779A	Colon/Rectum		0.62	3.729	true	Colon/Rectum
HMF002521A	Breast	ER-positive/HER2-negative	0.7	1.8678	true	Breast
HMF001727A	Breast	ER-negative/HER2-positive	0.72	2.8322	true	Breast
HMF002451A	Colon/Rectum		0.73	1.9846	true	Colon/Rectum
HMF003154A	Breast	ER-positive/HER2-positive	0.44	3.7192	true	Breast
HMF002495A	Breast	ER-positive/HER2-positive	0.73	1.9143	true	Breast
HMF001482A	Lung	Non-Small Cell	0.9	2.627	false	Lung
HMF003014A	Colon/Rectum		0.64	2.3244	false	Colon/Rectum
HMF002309A	Colon/Rectum		0.38	3.7444	false	Colon/Rectum
HMF001908A	Unknown	CUP	0.84	2.0274	true	Other
HMF003559A	Esophagus		0.43	1.7143	true	Esophagus
HMF002528A	Esophagus		0.77	2.6142	true	Esophagus
HMF002672A	Prostate		0.64	2.0814	true	Prostate
HMF002904A	Breast	ER-positive/HER2-negative	0.44	1.8578	true	Breast
HMF000400A	Colon/Rectum		0.59	4.3365	true	Colon/Rectum
HMF001738A	Lung	Non-Small Cell	0.38	3.1601	true	Lung
HMF000544A	Uterus	Cervical	0.79	2.945	true	Uterus
HMF001576A	Kidney	Renal cell	0.21	1.9861	true	Kidney
HMF002325A	Breast	ER-positive/HER2-negative	0.49	1.9529	true	Breast
HMF001862A	Esophagus		0.24	2.9442	true	Esophagus
HMF000045A	Breast	ER-positive/HER2-negative	0.49	2.3057	true	Breast
HMF002718A	Kidney	Renal cell	0.31	2.0678	false	Kidney
HMF001078A	Esophagus		0.31	4.8897	true	Esophagus
HMF001560A	Neuroendocrine	NET: Pancreatic	0.59	2.9044	true	Neuroendocrine
HMF002311A	Breast	Subtype unknown	0.61	2.0424	true	Breast
HMF002780A	Ovary		0.48	4.6831	false	Ovary
HMF001181A	Kidney	Renal cell	0.56	1.9675	false	Kidney
HMF000155A	Stomach		0.63	2.7412	true	Stomach
HMF002807A	Neuroendocrine	NET: Colon	0.71	2.1755	false	Neuroendocrine
HMF001469A	Skin	Melanoma	0.32	2.0615	true	Skin
HMF003456A	Breast	Subtype unknown	0.52	1.9958	true	Breast
HMF000119A	Breast	Triple negative	0.62	2.8939	true	Breast
HMF001107B	Colon/Rectum		0.54	1.9937	true	Colon/Rectum
HMF002447A	Lung	Small Cell	0.91	2.7788	true	Lung
HMF001558A	Lung	Non-Small Cell	0.24	3.0058	true	Lung
HMF003197A	Colon/Rectum		0.71	1.9358	true	Colon/Rectum
HMF000140A	Urinary tract	Bladder	0.4	3.0927	true	Urinary tract
HMF002924A	Urinary tract	Bladder	0.54	4.8843	true	Urinary tract
HMF001815A	Neuroendocrine	NET: Pancreatic	0.85	1.6115	true	Neuroendocrine
HMF002439A	Ovary		0.22	2.2847	true	Ovary
HMF003642A	Prostate		0.72	3.4894	true	Prostate
HMF000211A	Colon/Rectum		0.67	2.988	true	Colon/Rectum
HMF001303A	Colon/Rectum		0.24	3.5795	true	Colon/Rectum
HMF001384A	Breast	Triple negative	0.81	2.7471	true	Breast
HMF002305A	Urinary tract	Bladder	0.54	1.9626	true	Urinary tract
HMF002534A	Ovary		0.52	1.7886	true	Ovary
HMF002111A	Colon/Rectum		0.54	3.9353	true	Colon/Rectum
HMF003759A	Colon/Rectum		0.84	3.2476	true	Colon/Rectum
HMF000050A	Prostate		0.72	3.2934	true	Prostate
HMF000346A	Skin	Melanoma	0.92	2.0908	true	Skin
HMF002692A	Breast	ER-positive/HER2-negative	0.45	2.841	true	Breast
HMF003361A	Colon/Rectum		0.49	2.0028	false	Colon/Rectum
HMF000781A	Breast	ER-positive/HER2-negative	0.68	2.2558	true	Breast
HMF002183A	Neuroendocrine	NEC: Pancreatic	0.76	3.6337	false	Neuroendocrine
HMF002798A	Neuroendocrine	NEC: Bladder	0.46	3.1529	true	Neuroendocrine
HMF002492A	Colon/Rectum		0.38	2.9895	true	Colon/Rectum
HMF002678A	Thyroid		0.43	3.4959	true	Thyroid
HMF000763A	Mesothelioma		0.42	1.7002	true	Mesothelioma
HMF001828A	Skin	Melanoma	0.57	1.9963	true	Skin
HMF003478A	Prostate		0.23	4.0868	false	Prostate
HMF002612A	Colon/Rectum		0.73	3.7033	true	Colon/Rectum
HMF002893A	Lung	Non-Small Cell	0.26	3.2905	true	Lung
HMF002093A	Breast	ER-positive/HER2-negative	0.82	1.9474	true	Breast
HMF001846A	Skin	Melanoma	0.33	2.0033	true	Skin
HMF002763B	Lung	Non-Small Cell	0.29	3.7529	true	Lung
HMF003608A	Esophagus		0.23	2.0559	true	Esophagus
HMF000930A	Colon/Rectum		0.23	3.3142	true	Colon/Rectum
HMF002106A	Prostate		0.82	3.6797	true	Prostate
HMF000843A	Kidney	Renal cell	0.69	3.6169	true	Kidney
HMF001843A	Kidney	Renal cell	0.87	2.0925	true	Kidney
HMF002092A	Prostate		0.82	1.9979	true	Prostate
HMF001680A	Ovary		0.63	5.1494	true	Ovary
HMF001147A	Skin	Melanoma	0.58	1.8193	true	Skin
HMF001732A	Bone/Soft tissue	Leiomyosarcoma	0.96	2.5161	false	Bone/Soft tissue
HMF003685A	Neuroendocrine	NET: Small Intestinal	0.73	1.9677	true	Neuroendocrine
HMF002186A	Prostate		0.77	2.0656	true	Prostate
HMF000104A	Colon/Rectum		0.23	3.3266	true	Colon/Rectum
HMF000561A	Skin	Melanoma	0.53	1.7621	true	Skin
HMF003144A	Neuroendocrine	NET: Small Intestinal	0.81	2.1179	true	Neuroendocrine
HMF003687A	Biliary	Cholangiocarcinoma	0.69	1.9181	true	Biliary
HMF001511A	Bone/Soft tissue	Sarcoma (Other)	0.94	1.6538	true	Bone/Soft tissue
HMF003383A	Colon/Rectum		0.48	4.8251	true	Colon/Rectum
HMF002895A	Urinary tract	Pyelum	0.45	3.6384	true	Urinary tract
HMF003107A	Neuroendocrine	NET: Small Intestinal	1	1.9822	true	Neuroendocrine
HMF001272B	Skin	Melanoma	0.34	3.2252	true	Skin
HMF001927A	Colon/Rectum		0.55	3.211	false	Colon/Rectum
HMF000167A	Colon/Rectum		0.54	3.2938	true	Colon/Rectum
HMF000094A	Lung	Non-Small Cell	0.2	1.9791	true	Lung
HMF000610A	Skin	Melanoma	0.66	1.9238	true	Skin
HMF001814A	Pancreas		0.35	3.1708	true	Pancreas
HMF002561A	Neuroendocrine	NET: Small Intestinal	0.88	1.9721	true	Neuroendocrine
HMF000560A	Colon/Rectum		0.49	2.2621	false	Colon/Rectum
HMF000666B	Lung	Small Cell	0.4	3.4159	true	Lung
HMF002551A	Colon/Rectum		0.6	2.1087	true	Colon/Rectum
HMF002923A	Mesothelioma		0.46	3.7911	true	Mesothelioma
HMF003523A	Esophagus		0.54	2.6685	true	Esophagus
HMF001513A	Colon/Rectum		0.39	2.8234	true	Colon/Rectum
HMF002919A	Neuroendocrine	NEC	0.73	2.6844	true	Neuroendocrine
HMF003617A	Prostate		0.26	2.0578	false	Prostate
HMF001580A	Breast	ER-positive/HER2-negative	0.21	5.4121	true	Breast
HMF002151A	Breast	ER-positive/HER2-negative	0.53	1.2412	true	Breast
HMF001944A	Colon/Rectum		0.31	4.9474	true	Colon/Rectum
HMF002023B	Bone/Soft tissue	Gastrointestinal stromal tumor (GIST)	0.81	1.8884	true	Bone/Soft tissue
HMF000048A	Liver	Hepatocellular	0.73	1.9661	true	Liver
HMF002700A	Pancreas		0.53	1.8716	true	Pancreas
HMF002213A	Colon/Rectum		0.64	2.1778	true	Colon/Rectum
HMF003444A	Colon/Rectum		0.26	4.718	true	Colon/Rectum
HMF002445A	Pancreas		0.21	2.6075	true	Pancreas
HMF002221A	Pancreas		0.51	1.8143	true	Pancreas
HMF001845A	Esophagus		0.63	2.7646	true	Esophagus
HMF002595A	Uterus	Endometrial	0.68	2.4847	true	Uterus
HMF000192A	Breast	ER-positive/HER2-positive	0.63	2.8297	false	Breast
HMF000758A	Breast	ER-positive/HER2-negative	0.32	3.4258	true	Breast
HMF002254A	Skin	Melanoma	0.42	2.5831	true	Skin
HMF000981A	Head and neck	Salivary Gland	0.92	1.9345	true	Head and neck
HMF002316A	Ovary		0.73	4.8126	true	Ovary
HMF003627A	Colon/Rectum		0.42	3.7609	true	Colon/Rectum
HMF001611A	Nervous system	Glioma	0.88	1.9626	true	Nervous system
HMF000044A	Breast	ER-positive/HER2-negative	0.75	3.4611	false	Breast
HMF001653A	Colon/Rectum		0.28	3.0508	true	Colon/Rectum
HMF002603A	Skin	Melanoma	0.57	3.3807	true	Skin
HMF003616A	Nervous system	Glioma	0.79	2.0052	true	Nervous system
HMF003092A	Breast	ER-positive/HER2-negative	0.63	2.1824	true	Breast
HMF000139A	Bone/Soft tissue	Gastrointestinal stromal tumor (GIST)	0.72	1.8107	true	Bone/Soft tissue
HMF001698A	Breast	ER-positive/HER2-negative	0.66	3.1118	true	Breast
HMF000608A	Skin	Melanoma	0.9	1.7532	true	Skin
HMF000489A	Prostate		0.69	3.4852	true	Prostate
HMF001199A	Bone/Soft tissue	Sarcoma (Other)	0.88	1.9997	true	Bone/Soft tissue
HMF003294A	Stomach		0.57	2.0833	true	Stomach
HMF000182A	Esophagus		0.61	3.5302	true	Esophagus
HMF003537A	Prostate		0.78	3.6643	true	Prostate
HMF001950A	Head and neck	Tongue	0.35	3.7953	true	Head and neck
HMF003358A	Unknown	CUP	0.38	1.8912	true	Other
HMF001243A	Ovary		0.62	4.7964	true	Ovary
HMF003268A	Prostate		0.77	3.4419	true	Prostate
HMF003275A	Urinary tract	Bladder	0.85	3.238	true	Urinary tract
HMF000577A	Breast	ER-positive/HER2-negative	0.58	2.0609	true	Breast
HMF000720A	Colon/Rectum		0.49	5.7654	true	Colon/Rectum
HMF001736A	Breast	ER-positive/HER2-negative	0.25	2.0645	true	Breast
HMF001880A	Breast		0.9	1.6553	true	Breast
HMF002905A	Ovary		0.68	2.6329	true	Ovary
HMF000927A	Liver	Hepatocellular	0.51	2.2381	true	Liver
HMF002554A	Breast	ER-positive/HER2-negative	0.51	3.6502	true	Breast
HMF002158A	Ovary		0.35	2.4149	true	Ovary
HMF002711A	Urinary tract	Other	0.87	3.207	true	Urinary tract
HMF000644A	Colon/Rectum		0.51	2.0673	false	Colon/Rectum
HMF001053A	Skin	Melanoma	0.72	2.6614	true	Skin
HMF002599A	Breast	ER-positive/HER2-negative	0.39	3.0129	true	Breast
HMF000148A	Biliary	Gall bladder	0.38	2.7291	true	Biliary
HMF000651A	Breast	ER-negative/HER2-positive	0.75	2.1735	false	Breast
HMF002422A	Colon/Rectum		0.26	2.2361	false	Colon/Rectum
HMF000432A	Lymphoid	Non-Hodgkin	0.29	2.2222	true	Lymphoid
HMF003140A	Colon/Rectum		0.39	2.7573	false	Colon/Rectum
HMF000780A	Head and neck	Salivary Gland	0.52	2.0052	true	Head and neck
HMF002153A	Skin	Melanoma	0.6	2.6193	true	Skin
HMF002049A	Lung	Non-Small Cell	0.47	3.7133	true	Lung
HMF002205A	Colon/Rectum		0.55	2.1172	true	Colon/Rectum
HMF001436A	Urinary tract	Bladder	0.25	3.5238	false	Urinary tract
HMF003638A	Prostate		0.88	1.766	true	Prostate
HMF002113A	Kidney	Renal cell	0.71	2.181	true	Kidney
HMF003232A	Nervous system	Glioblastoma Multiforme	0.9	1.9932	true	Nervous system
HMF002572A	Pancreas		0.46	2.0313	true	Pancreas
HMF003473A	Breast	ER-positive/HER2-negative	0.79	2.0112	true	Breast
HMF002000A	Colon/Rectum	Ascending	0.45	2.4026	false	Colon/Rectum
HMF000584A	Skin	Melanoma	0.68	1.9354	false	Skin
HMF000367A	Skin	Melanoma	0.73	2.09	true	Skin
HMF003354A	Adrenal	Pheochromocytoma	0.57	1.9385	true	Other
HMF000640A	Skin	Melanoma	0.73	1.7192	true	Skin
HMF001376A	Mesothelioma		0.42	1.9908	true	Mesothelioma
HMF000184A	Breast	ER-positive/HER2-negative	0.42	3.7734	true	Breast
HMF001855A	Nervous system	Glioblastoma Multiforme	0.66	1.9813	true	Nervous system
HMF000130A	Breast	Triple negative	0.83	2.5936	true	Breast
HMF000285A	Colon/Rectum		0.7	2.4531	true	Colon/Rectum
HMF003415A	Nervous system	Meningeoma	0.88	1.9977	false	Nervous system
HMF003686A	Nervous system	Glioblastoma Multiforme	0.34	4.4243	true	Nervous system
HMF000590A	Stomach		0.48	2.9569	false	Stomach
HMF000801A	Pancreas		0.22	3.5892	true	Pancreas
HMF002549A	Colon/Rectum		0.54	2.0711	true	Colon/Rectum
HMF000903A	Breast	ER-positive/HER2-negative	0.63	2.0128	true	Breast
HMF002284A	Colon/Rectum		0.25	2.0549	true	Colon/Rectum
HMF003049A	Breast	ER-positive/HER2-positive	0.83	2.0335	true	Breast
HMF001490A	Colon/Rectum		0.78	1.9943	false	Colon/Rectum
HMF002868A	Skin	Melanoma	0.71	2.131	true	Skin
HMF003118A	Lung	Non-Small Cell	0.28	3.167	true	Lung
HMF000534A	Bone/Soft tissue	Sarcoma (Other)	0.48	2.001	false	Bone/Soft tissue
HMF002334A	Pancreas		0.45	2.8404	true	Pancreas
HMF000739A	Neuroendocrine	NET: Pancreatic	0.5	2.0336	true	Neuroendocrine
HMF000253A	Skin	Melanoma	0.68	1.846	true	Skin
HMF000611A	Kidney	Renal cell	0.42	3.1734	false	Kidney
HMF001889B	Biliary	Cholangiocarcinoma	0.35	2.1284	true	Biliary
HMF002069A	Urinary tract	Other	0.62	3.4966	true	Urinary tract
HMF001820A	Breast	ER-positive/HER2-negative	0.67	1.9731	true	Breast
HMF000853A	Colon/Rectum		0.82	2.7669	true	Colon/Rectum
HMF003636A	Neuroendocrine	NET: Pancreatic	0.84	1.427	false	Neuroendocrine
HMF000243A	Ovary		0.62	2.929	true	Ovary
HMF003027A	Lung	Non-Small Cell	0.41	3.3985	false	Lung
HMF000411B	Breast	ER-positive/HER2-negative	0.83	2.0701	true	Breast
HMF002626A	Biliary	Cholangiocarcinoma	0.46	3.4461	true	Biliary
HMF003188A	Colon/Rectum		0.34	2.8335	true	Colon/Rectum
HMF002005A	Colon/Rectum		0.34	6.2351	true	Colon/Rectum
HMF002901A	Lung	Small Cell	0.58	1.8934	true	Lung
HMF001589A	Ovary		0.93	2.8286	true	Ovary
HMF001689A	Breast	ER-positive/HER2-negative	0.22	2.1272	true	Breast
HMF001328A	Colon/Rectum		0.33	1.9949	false	Colon/Rectum
HMF001775A	Breast	ER-positive/HER2-negative	0.6	2.0022	true	Breast
HMF000394A	Urinary tract	Bladder	0.78	1.9989	true	Urinary tract
HMF001603A	Neuroendocrine	NET: Pancreatic	0.4	3.2162	true	Neuroendocrine
HMF002745A	Lymphoid	Non-Hodgkin	0.53	3.8527	true	Lymphoid
HMF003506A	Kidney	Renal cell	0.74	1.1592	true	Kidney
HMF003211A	Bone/Soft tissue	Undifferentiated sarcoma	0.44	5.0609	true	Bone/Soft tissue
HMF000579B	Breast	Subtype unknown	0.68	5.2382	true	Breast
HMF002178A	Skin	Melanoma	0.93	2.9098	true	Skin
HMF003372A	Lung	Non-Small Cell	0.9	2.8727	true	Lung
HMF002207A	Prostate		0.58	3.3082	true	Prostate
HMF001539A	Prostate		0.29	2.1238	true	Prostate
HMF000075A	Anus		0.55	2.8256	true	Other
HMF001553A	Bone/Soft tissue	Liposarcoma	0.76	1.9599	true	Bone/Soft tissue
HMF000153A	Liver	Hepatocellular	0.35	1.8506	false	Liver
HMF000748A	Head and neck	Oropharyngeal	0.27	1.8625	true	Head and neck
HMF003260A	Ovary		0.62	3.3271	true	Ovary
HMF003572A	Biliary	Cholangiocarcinoma	0.25	3.3722	true	Biliary
HMF000826A	Prostate		0.72	1.9712	true	Prostate
HMF003028A	Prostate		0.41	3.8646	true	Prostate
HMF002815A	Skin	Melanoma	0.79	2.1728	true	Skin
HMF001323A	Breast	ER-positive/HER2-negative	0.58	3.2161	false	Breast
HMF000484A	Liver	Hepatocellular	0.26	3.6956	true	Liver
HMF000067A	Colon/Rectum		0.22	2.0032	true	Colon/Rectum
HMF001731A	Prostate		0.38	3.773	false	Prostate
HMF001505A	Colon/Rectum		0.79	2.0636	true	Colon/Rectum
HMF003330A	Skin	Melanoma	0.55	4.4836	true	Skin
HMF001141A	Head and neck	Tonsil	0.31	2.114	false	Head and neck
HMF000166A	Colon/Rectum		0.61	2.8661	true	Colon/Rectum
HMF000280A	Ovary		0.84	1.9678	true	Ovary
HMF002346A	Skin	Melanoma	0.38	2.5023	false	Skin
HMF001716A	Urinary tract	Bladder	0.69	1.7748	true	Urinary tract
HMF000002A	Prostate		0.72	2.0079	true	Prostate
HMF003252A	Breast	ER-positive/HER2-negative	0.34	3.0765	true	Breast
HMF001061A	Breast	ER-positive/HER2-positive	0.33	3.1555	true	Breast
HMF001977B	Skin	Melanoma	0.68	2.2861	true	Skin
HMF000589B	Prostate		0.43	4.2139	true	Prostate
HMF003218A	Colon/Rectum		0.35	3.7842	true	Colon/Rectum
HMF001503A	Colon/Rectum		0.4	3.2655	false	Colon/Rectum
HMF003094A	Skin	Melanoma	0.32	1.8533	true	Skin
HMF003341A	Prostate		0.6	3.6775	true	Prostate
HMF001388A	Colon/Rectum		0.69	3.2104	true	Colon/Rectum
HMF003631A	Head and neck	Nasal cavity and paranasal sinuses	0.78	2.0139	true	Head and neck
HMF000508A	Ovary		0.44	3.0836	false	Ovary
HMF001103A	Breast	ER-negative/HER2-positive	0.58	3.3978	false	Breast
HMF003091A	Esophagus		0.34	2.7335	true	Esophagus
HMF001143A	Liver	Hepatocellular	0.88	2.2233	true	Liver
HMF002201A	Breast	ER-positive/HER2-negative	0.64	1.9188	true	Breast
HMF003756A	Prostate		0.61	3.7019	true	Prostate
HMF002471A	Kidney	Renal cell	0.4	3.4267	true	Kidney
HMF003457A	Lung	Non-Small Cell	0.71	3.2441	true	Lung
HMF000295A	Breast	ER-positive/HER2 unknown	0.73	3.2842	true	Breast
HMF003452A	Urinary tract	Pyelum	0.3	3.5039	true	Urinary tract
HMF003008A	Breast	ER-positive/HER2-negative	0.29	1.8354	true	Breast
HMF000923A	Biliary	Gall bladder	0.34	1.7439	true	Biliary
HMF000381A	Breast	ER-positive/HER2-negative	0.26	2.6735	true	Breast
HMF001401A	Breast	ER-positive/HER2-negative	0.23	3.3786	true	Breast
HMF000917A	Urinary tract	Pyelum	0.25	3.1093	true	Urinary tract
HMF003138A	Lung	Non-Small Cell	0.23	2.4205	true	Lung
HMF003486A	Lung	Non-Small Cell	0.24	3.3884	true	Lung
HMF001215A	Uterus	Endometrial	0.27	3.6172	true	Uterus
HMF000011A	Colon/Rectum		0.73	2.0498	true	Colon/Rectum
HMF002589A	Breast	ER-positive/HER2-positive	0.71	3.2052	true	Breast
HMF000266A	Breast	ER-positive/HER2-negative	0.73	2.7206	false	Breast
HMF002267A	Breast	ER-positive/HER2-negative	0.83	2.0589	true	Breast
HMF002606A	Colon/Rectum		0.45	2.7945	true	Colon/Rectum
HMF003012A	Pancreas		0.73	1.9526	false	Pancreas
HMF001750A	Biliary	Gall bladder	0.23	3.3741	true	Biliary
HMF001860A	Breast	ER-positive/HER2-negative	0.53	3.328	true	Breast
HMF002072A	Biliary	Gall bladder	0.46	1.7546	true	Biliary
HMF001204A	Breast	ER-positive/HER2-negative	0.59	1.7092	true	Breast
HMF003143A	Prostate		0.64	1.9321	true	Prostate
HMF003554A	Lung	Non-Small Cell	0.42	3.6756	true	Lung
HMF001816A	Unknown	CUP	0.83	2.4897	true	Other
HMF002735A	Breast	ER-positive/HER2-negative	0.47	1.7716	true	Breast
HMF002344A	Urinary tract	Bladder	0.25	3.3053	false	Urinary tract
HMF001728A	Ovary		0.66	1.9578	true	Ovary
HMF003769A	Lung	Non-Small Cell	0.69	1.7804	true	Lung
HMF002012A	Uterus	Cervical	0.78	1.9476	true	Uterus
HMF001714A	Biliary	Gall bladder	0.6	1.6847	true	Biliary
HMF000066A	Lung	Small Cell	0.99	1.9034	true	Lung
HMF002352A	Kidney	Renal cell	0.3	4.5994	false	Kidney
HMF001811A	Liver	Hepatocellular	0.88	2.4013	false	Liver
HMF001430A	Breast	Triple negative	0.46	3.5007	true	Breast
HMF001902B	Breast	ER-positive/HER2-negative	0.76	2.0518	true	Breast
HMF000032A	Colon/Rectum		0.48	1.7904	true	Colon/Rectum
HMF003241A	Breast	Subtype unknown	0.86	1.5893	true	Breast
HMF002054A	Esophagus		0.51	2.9958	true	Esophagus
HMF000987A	Breast	Triple negative	0.69	6.205	true	Breast
HMF003068B	Bone/Soft tissue	Leiomyosarcoma	0.78	3.3696	true	Bone/Soft tissue
HMF003037A	Breast	ER-positive/HER2-negative	0.21	3.2212	false	Breast
HMF003403A	Ovary		0.25	4.4354	false	Ovary
HMF000359A	Bone/Soft tissue	Gastrointestinal stromal tumor (GIST)	0.32	1.7813	false	Bone/Soft tissue
HMF001022A	Colon/Rectum		0.38	3.4363	true	Colon/Rectum
HMF003439A	Lung	Non-Small Cell	0.29	2.9674	false	Lung
HMF002861A	Colon/Rectum		0.82	1.2214	true	Colon/Rectum
HMF000697A	Neuroendocrine	NET	0.55	1.808	true	Neuroendocrine
HMF003264A	Breast	ER-positive/HER2-negative	0.79	1.9743	true	Breast
HMF001224A	Ovary		0.88	3.2967	true	Ovary
HMF002629A	Neuroendocrine	NET: Small Intestinal	0.83	2.1591	true	Neuroendocrine
HMF001656A	Breast	ER-positive/HER2-negative	0.83	2.0555	true	Breast
HMF000136A	Colon/Rectum		0.75	3.849	true	Colon/Rectum
HMF001801A	Breast	ER-positive/HER2-positive	0.43	2.0083	true	Breast
HMF002539A	Breast	Triple negative	0.33	3.3752	true	Breast
HMF003427A	Breast	ER-positive/HER2-negative	0.72	3.014	true	Breast
HMF000311A	Ovary		0.68	3.193	true	Ovary
HMF000585A	Biliary	Cholangiocarcinoma	0.31	1.9022	true	Biliary
HMF000421A	Prostate		0.91	2.4482	true	Prostate
HMF000565A	Prostate		0.32	3.2676	true	Prostate
HMF003723A	Bone/Soft tissue	Leiomyosarcoma	0.94	1.7335	true	Bone/Soft tissue
HMF002394A	Kidney	Renal cell	0.89	3.0064	true	Kidney
HMF001629A	Lung	Non-Small Cell	0.31	3.3127	true	Lung
HMF003112A	Skin	Melanoma	0.82	2.2161	true	Skin
HMF003041A	Neuroendocrine	NET: Small Intestinal	0.89	1.9389	true	Neuroendocrine
HMF001720A	Prostate		0.62	3.8978	true	Prostate
HMF001780A	Breast	ER-positive/HER2-negative	0.91	2.0485	true	Breast
HMF000950A	Breast	ER-positive/HER2-negative	0.6	3.5597	true	Breast
HMF003054A	Urinary tract	Bladder	0.43	3.9062	true	Urinary tract
HMF003780A	Breast	ER-positive/HER2-negative	0.76	3.8585	true	Breast
HMF001051A	Colon/Rectum		0.42	4.8466	true	Colon/Rectum
HMF003274A	Pancreas		0.72	2.3317	true	Pancreas
HMF003482A	Neuroendocrine	NET: Small Intestinal	0.45	1.915	true	Neuroendocrine
HMF003417A	Breast	ER-positive/HER2-negative	0.69	2.0856	true	Breast
HMF002441B	Colon/Rectum		0.66	3.5987	true	Colon/Rectum
HMF001468A	Breast	ER-positive/HER2-positive	0.32	3.1775	true	Breast
HMF000397A	Breast	ER-positive/HER2-negative	0.56	1.9759	true	Breast
HMF001762A	Colon/Rectum		0.34	2.7336	true	Colon/Rectum
HMF003716A	Head and neck	Lip and Oral Cavity	0.96	2.0334	true	Head and neck
HMF002312A	Breast	ER-positive/HER2-negative	0.57	2.0267	true	Breast
HMF003647A	Prostate		0.45	3.1864	true	Prostate
HMF000691A	Urinary tract	Bladder	0.76	3.3784	true	Urinary tract
HMF001601A	Colon/Rectum		0.22	3.2601	true	Colon/Rectum
HMF001544A	Anus		0.5	2.0413	true	Other
HMF002844A	Urinary tract	Bladder	0.43	6.4071	true	Urinary tract
HMF000767A	Skin	Melanoma	0.73	1.765	true	Skin
HMF002333A	Skin	Melanoma	0.49	2.2854	true	Skin
HMF001678A	Breast	ER-positive/HER2-negative	0.3	3.1729	true	Breast
HMF001439A	Esophagus		0.52	1.9362	true	Esophagus
HMF000536A	Prostate		0.62	1.9557	false	Prostate
HMF000990A	Unknown	CUP	0.31	2.2803	false	Other
HMF001710A	Biliary	Gall bladder	0.24	1.8897	true	Biliary
HMF002994A	Colon/Rectum		0.36	2.8338	true	Colon/Rectum
HMF003373A	Liver	Hepatocellular	0.2	2.0149	true	Liver
HMF002816A	Lung	Non-Small Cell	0.27	4.2677	true	Lung
HMF003684A	Breast	ER-positive/HER2-negative	0.48	2.0058	true	Breast
HMF001798A	Unknown	CUP	0.67	2.5031	true	Other
HMF001909A	Prostate		0.44	3.3102	true	Prostate
HMF002273A	Colon/Rectum		0.33	3.3631	true	Colon/Rectum
HMF001288B	Lung	Non-Small Cell	0.6	1.997	true	Lung
HMF001936A	Kidney	Renal cell	0.68	1.9914	true	Kidney
HMF001804A	Colon/Rectum		0.57	6.3877	true	Colon/Rectum
HMF003071A	Breast	ER-positive/HER2-negative	0.67	2.1385	true	Breast
HMF000499A	Skin	Skin squamous cell carcinoma	0.39	3.8981	true	Skin
HMF002978A	Thyroid		0.44	3.2823	true	Thyroid
HMF002800A	Colon/Rectum		0.52	2.621	true	Colon/Rectum
HMF000175A	Biliary	Gall bladder	0.22	3.2973	true	Biliary
HMF001257A	Esophagus		0.85	2.4147	true	Esophagus
HMF000712A	Bone/Soft tissue	Desmoid	0.91	2.0161	true	Bone/Soft tissue
HMF002787A	Colon/Rectum		0.83	2.6899	true	Colon/Rectum
HMF003080A	Lung	Small Cell	0.95	3.0598	true	Lung
HMF003039A	Stomach		0.66	2.5213	false	Stomach
HMF000091A	Neuroendocrine	NET	0.61	2.0321	true	Neuroendocrine
HMF002621A	Biliary	Cholangiocarcinoma	0.52	2.178	false	Biliary
HMF003576A	Colon/Rectum		0.27	1.8996	true	Colon/Rectum
HMF001350A	Pancreas		0.21	1.8982	true	Pancreas
HMF000196A	Breast	ER-positive/HER2-negative	0.42	1.8938	true	Breast
HMF001024A	Prostate		0.62	2.2365	true	Prostate
HMF001455A	Breast	ER-negative/HER2-positive	0.82	2.6781	true	Breast
HMF001089B	Breast	ER-positive/HER2-negative	0.7	2.0642	true	Breast
HMF001773A	Colon/Rectum		0.7	2.7711	true	Colon/Rectum
HMF003391A	Breast	ER-positive/HER2-negative	0.42	1.9995	true	Breast
HMF002719A	Colon/Rectum		0.34	3.2349	true	Colon/Rectum
HMF000004A	Skin	Melanoma	0.81	3.2133	true	Skin
HMF002340A	Prostate		0.53	3.3121	false	Prostate
HMF001881A	Liver	Hepatocellular	0.52	3.5929	false	Liver
HMF000914B	Breast	ER-positive/HER2-positive	0.68	4.3687	true	Breast
HMF002123A	Kidney	Renal cell	0.85	1.7783	false	Kidney
HMF003751A	Urinary tract	Bladder	0.61	3.1291	true	Urinary tract
HMF003487A	Bone/Soft tissue	Gastrointestinal stromal tumor (GIST)	0.71	1.8278	false	Bone/Soft tissue
HMF003098A	Kidney	Renal cell	0.72	1.923	false	Kidney
HMF002505A	Prostate		0.82	3.0484	true	Prostate
HMF003355A	Lung	Non-Small Cell	0.77	1.5127	true	Lung
HMF001636B	Prostate		0.8	1.9503	true	Prostate
HMF000756A	Colon/Rectum		0.72	1.9282	true	Colon/Rectum
HMF002776A	Colon/Rectum		0.48	3.131	true	Colon/Rectum
HMF000957A	Colon/Rectum		0.54	3.0578	true	Colon/Rectum
HMF002910A	Biliary	Gall bladder	0.68	3.5832	true	Biliary
HMF001205A	Colon/Rectum		0.86	2.9683	true	Colon/Rectum
HMF002740A	Skin	Melanoma	0.67	1.9281	false	Skin
HMF002742A	Bone/Soft tissue	Gastrointestinal stromal tumor (GIST)	0.83	1.9544	true	Bone/Soft tissue
HMF001074A	Esophagus		0.29	2.3552	false	Esophagus
HMF000051A	Pancreas		0.21	2.1296	true	Pancreas
HMF002513A	Head and neck	Salivary Gland	0.22	2.3079	true	Head and neck
HMF002932A	Breast	ER-positive/HER2-positive	0.64	1.8053	true	Breast
HMF000388A	Colon/Rectum		0.34	2.2127	true	Colon/Rectum
HMF002753A	Thyroid		0.54	1.8829	true	Thyroid
HMF002965A	Breast	ER-negative/HER2-positive	0.52	2.6086	true	Breast
HMF001905A	Breast	ER-positive/HER2-negative	0.6	2.2958	true	Breast
HMF001942A	Colon/Rectum		0.73	1.8895	true	Colon/Rectum
HMF000717A	Esophagus		0.41	2.5179	true	Esophagus
HMF003032A	Neuroendocrine	NET: Pancreatic	0.82	2.4635	true	Neuroendocrine
HMF002874A	Neuroendocrine	NET: Small Intestinal	0.75	2.1599	true	Neuroendocrine
HMF002786A	Lung	Non-Small Cell	0.83	3.0351	true	Lung
HMF003388A	Colon/Rectum		0.23	2.2016	true	Colon/Rectum
HMF000818A	Breast	ER-positive/HER2-positive	0.54	3.2414	true	Breast
HMF003597A	Prostate		0.75	1.8637	true	Prostate
HMF000268A	Mesothelioma		0.24	1.8803	true	Mesothelioma
HMF001516A	Breast	ER-positive/HER2-negative	0.61	2.1827	true	Breast
HMF001151A	Urinary tract	Bladder	0.66	2.4547	true	Urinary tract
HMF003726A	Breast	ER-positive/HER2-negative	0.56	3.2604	true	Breast
HMF001789A	Uterus	Cervical	0.85	2.9599	true	Uterus
HMF001060A	Colon/Rectum		0.32	2.5465	true	Colon/Rectum
HMF001566A	Lung	Non-Small Cell	0.25	3.7047	true	Lung
HMF002926A	Bone/Soft tissue	Osteosarcoma (Bone Cancer)	0.61	3.0054	true	Bone/Soft tissue
HMF000656A	Breast	ER-positive/HER2-positive	0.23	3.2987	true	Breast
HMF002467A	Colon/Rectum		0.4	2.3156	false	Colon/Rectum
HMF000360A	Breast	ER-positive/HER2-positive	0.67	3.0373	true	Breast
HMF002014A	Unknown	CUP	0.74	1.9418	true	Other
HMF003434A	Urinary tract	Bladder	0.33	3.2047	true	Urinary tract
HMF001876A	Biliary	Cholangiocarcinoma	0.35	1.9055	true	Biliary
HMF001114A	Skin	Melanoma	0.52	2.1779	true	Skin
HMF000882A	Colon/Rectum		0.44	2.3319	true	Colon/Rectum
HMF000258A	Lung	Small Cell	0.53	1.7031	true	Lung
HMF001938A	Prostate		0.74	2.9159	true	Prostate
HMF000272A	Colon/Rectum		0.65	3.0377	true	Colon/Rectum
HMF002204A	Colon/Rectum		0.55	3.077	true	Colon/Rectum
HMF000273A	Breast	ER-positive/HER2-negative	0.74	3.4403	true	Breast
HMF000058A	Lung	Non-Small Cell	0.21	3.0714	true	Lung
HMF001371A	Colon/Rectum		0.43	2.0029	true	Colon/Rectum
HMF001334A	Breast		0.53	3.9144	true	Breast
HMF000841A	Unknown	Unknown	0.75	1.772	true	Other
HMF003491A	Esophagus		0.34	3.5197	true	Esophagus
HMF002490A	Esophagus		0.71	1.9245	true	Esophagus
HMF002555A	Colon/Rectum		0.86	3.6418	true	Colon/Rectum
HMF002527A	Skin	Melanoma	0.27	3.0228	false	Skin
HMF003753A	Breast	ER-positive/HER2-negative	0.34	3.4087	true	Breast
HMF000729A	Nervous system	Glioblastoma Multiforme	0.94	2.0011	true	Nervous system
HMF001600A	Bone/Soft tissue	Gastrointestinal stromal tumor (GIST)	0.23	1.8181	true	Bone/Soft tissue
HMF002858A	Ovary		0.62	1.9373	true	Ovary
HMF002482A	Uterus	Cervical	0.63	2.4948	true	Uterus
HMF002957A	Colon/Rectum		0.56	3.133	true	Colon/Rectum
HMF002880A	Stomach		0.46	2.6999	true	Stomach
HMF000154B	Unknown	CUP	0.94	3.4592	true	Other
HMF003099A	Breast	ER-positive/HER2-negative	0.62	1.9988	false	Breast
HMF000144A	Breast	ER-negative/HER2-positive	0.78	2.0147	true	Breast
HMF001450B	Prostate		0.64	4.3417	true	Prostate
HMF000663A	Prostate		0.3	3.6541	true	Prostate
HMF002286A	Skin	Melanoma	0.48	2.0496	false	Skin
HMF000012A	Bone/Soft tissue	Myofibroblastic sarcoma	0.46	1.9288	true	Bone/Soft tissue
HMF001934A	Pancreas		0.6	2.7734	true	Pancreas
HMF001930A	Breast	ER-positive/HER2-positive	0.6	1.8567	true	Breast
HMF001959A	Skin	Merkel-cell carcinoma	1	2.024	false	Skin
HMF003335A	Ovary		0.33	2.8994	true	Ovary
HMF001438A	Colon/Rectum		0.21	1.8895	true	Colon/Rectum
HMF003158A	Lymphoid	Non-Hodgkin	0.49	3.6295	true	Lymphoid
HMF002410A	Head and neck	Salivary Gland	0.8	2.0091	true	Head and neck
HMF000200A	Bone/Soft tissue	Sarcoma (Other)	0.6	4.7938	true	Bone/Soft tissue
HMF000351A	Prostate		0.33	3.4716	true	Prostate
HMF003442A	Skin	Melanoma	0.43	2.2373	true	Skin
HMF000064A	Ovary		0.48	2.0689	true	Ovary
HMF001239A	Prostate		0.2	2.7569	true	Prostate
HMF002003A	Breast	ER-positive/HER2-positive	0.28	3.6611	false	Breast
HMF001210A	Colon/Rectum		0.26	1.7419	true	Colon/Rectum
HMF001018A	Lymphoid	Non-Hodgkin	0.24	2.0422	true	Lymphoid
HMF002703A	Colon/Rectum		0.76	2.3146	true	Colon/Rectum
HMF001779A	Breast	ER-positive/HER2-negative	0.64	3.352	true	Breast
HMF001356A	Kidney	Renal cell	0.76	1.8645	true	Kidney
HMF002898A	Stomach		0.22	3.2397	true	Stomach
HMF000706A	Bone/Soft tissue	Gastrointestinal stromal tumor (GIST)	0.64	1.8675	true	Bone/Soft tissue
HMF003561A	Neuroendocrine	NET: Small Intestinal	0.79	2.1547	true	Neuroendocrine
HMF002739A	Colon/Rectum		0.41	4.3375	true	Colon/Rectum
HMF001674A	Colon/Rectum		0.71	1.5237	true	Colon/Rectum
HMF001536A	Breast	Triple negative	0.81	3.1063	true	Breast
HMF000922A	Breast	ER-positive/HER2-negative	0.27	3.3865	true	Breast
HMF003182A	Mesothelioma		0.52	1.9651	true	Mesothelioma
HMF002061A	Head and neck	Salivary Gland	0.72	1.9878	true	Head and neck
HMF001883A	Lung	Non-Small Cell	0.35	3.3669	true	Lung
HMF003214A	Esophagus		0.26	3.0969	true	Esophagus
HMF001871A	Colon/Rectum		0.66	3.7186	true	Colon/Rectum
HMF002698A	Lung	Non-Small Cell	0.59	1.6439	true	Lung
HMF003018A	Ovary		0.22	1.9985	true	Ovary
HMF003521A	Pancreas		0.67	1.6979	true	Pancreas
HMF002498A	Prostate		0.31	1.9684	false	Prostate
HMF003090A	Breast	ER-positive/HER2-negative	0.73	1.8927	true	Breast
HMF003553A	Lung	Non-Small Cell	0.27	1.7862	true	Lung
HMF002469A	Kidney	Renal cell	0.69	1.9929	true	Kidney
HMF001418A	Breast	Triple negative	0.73	5.8547	true	Breast
HMF002090A	Unknown	CUP	0.32	3.1212	true	Other
HMF002465A	Urinary tract	Bladder	0.38	3.2602	true	Urinary tract
HMF002131A	Bone/Soft tissue	Leiomyosarcoma	0.84	2.0058	true	Bone/Soft tissue
HMF001485A	Prostate		0.5	2.0015	false	Prostate
HMF001879A	Skin	Melanoma	0.64	2.3117	true	Skin
HMF000409A	Stomach	Cardiacarcinoma	0.23	2.629	false	Stomach
HMF002402A	Head and neck	Salivary Gland	0.46	3.1123	false	Head and neck
HMF002270A	Breast	ER-positive/HER2-negative	0.61	3.6414	true	Breast
HMF003714A	Skin	Melanoma	0.22	2.0155	true	Skin
HMF001784A	Lung	Non-Small Cell	0.23	3.1888	true	Lung
HMF001185A	Neuroendocrine	NET: Pancreatic	0.79	1.248	false	Neuroendocrine
HMF002781A	Lung	Non-Small Cell	0.44	2.5443	true	Lung
HMF003381A	Head and neck	Lip and Oral Cavity	0.28	2.4777	true	Head and neck
HMF002369A	Colon/Rectum		0.29	2.5107	true	Colon/Rectum
HMF001377A	Bone/Soft tissue	Osteosarcoma (Bone Cancer)	0.73	2.8441	true	Bone/Soft tissue
HMF000539A	Skin	Melanoma	0.72	1.9434	true	Skin
HMF002891A	Neuroendocrine	NET: Small Intestinal	0.6	1.9669	false	Neuroendocrine
HMF002031A	Head and neck	Nasal cavity and paranasal sinuses	0.64	3.2263	true	Head and neck
HMF000771B	Breast	Subtype unknown	0.64	3.4144	true	Breast
HMF003717A	Colon/Rectum		0.6	3.2666	false	Colon/Rectum
HMF000276A	Bone/Soft tissue	Osteosarcoma (Bone Cancer)	0.65	1.6561	true	Bone/Soft tissue
HMF000819A	Urinary tract	Bladder	0.43	3.201	true	Urinary tract
HMF003302A	Ovary		0.22	5.7381	false	Ovary
HMF003175A	Pancreas		0.29	2.9553	true	Pancreas
HMF000810A	Uterus	Cervical	0.54	2.2109	true	Uterus
HMF000347A	Lung	Non-Small Cell	0.55	3.4328	false	Lung
HMF000112B	Colon/Rectum		0.62	3.1625	true	Colon/Rectum
HMF002124A	Skin	Skin squamous cell carcinoma	0.37	3.7348	true	Skin
HMF000715A	Bone/Soft tissue	Gastrointestinal stromal tumor (GIST)	0.66	1.9441	true	Bone/Soft tissue
HMF000365A	Colon/Rectum		0.32	4.0792	true	Colon/Rectum
HMF003620A	Unknown	CUP	0.54	3.4293	true	Other
HMF001101B	Uterus	Cervical	0.61	1.9822	true	Uterus
HMF001498A	Colon/Rectum		0.85	2.6225	true	Colon/Rectum
HMF003671A	Skin	Merkel-cell carcinoma	0.75	1.8485	false	Skin
HMF000244A	Urinary tract	Pyelum	0.22	2.0027	true	Urinary tract
HMF001466A	Breast	ER-positive/HER2-negative	0.68	3.6102	true	Breast
HMF003480A	Bone/Soft tissue	Sarcoma (Other)	1	2.0024	true	Bone/Soft tissue
HMF002130A	Skin	Melanoma	0.55	2.0602	true	Skin
HMF000492A	Breast	ER-positive/HER2-positive	0.69	1.9241	true	Breast
HMF000769A	Breast	ER-negative/HER2-positive	0.7	1.8403	true	Breast
HMF003460A	Breast	ER-positive/HER2-negative	0.69	6.186	true	Breast
HMF000170A	Breast	ER-positive/HER2-negative	0.62	3.1777	true	Breast
HMF000343A	Uterus	Cervical	0.61	3.1082	true	Uterus
HMF000557A	Head and neck	Laryngeal	0.51	2.8217	true	Head and neck
HMF001617A	Ovary		0.26	2.558	true	Ovary
HMF003224A	Lung	Non-Small Cell	0.82	3.2089	true	Lung
HMF000207A	Colon/Rectum		0.77	2.2307	true	Colon/Rectum
HMF002419A	Lung	Non-Small Cell	0.56	2.4708	true	Lung
HMF001874A	Pancreas		0.27	6.3213	true	Pancreas
HMF000225A	Lung	Non-Small Cell	0.26	5.1568	true	Lung
HMF000355A	Colon/Rectum		0.31	2.534	false	Colon/Rectum
HMF003172A	Ovary	Extra ovarial serous carcinoma	0.31	4.7589	true	Ovary
HMF003173A	Esophagus	Esophagus-Gastric junction	0.55	3.3422	true	Esophagus
HMF001473A	Breast	Triple negative	0.68	1.8353	false	Breast
HMF003548A	Uterus	Cervical	0.3	4.2598	false	Uterus
HMF002762A	Unknown	CUP	0.46	2.6192	true	Other
HMF002662A	Lung	Non-Small Cell	0.79	3.2446	false	Lung
HMF003062A	Breast	ER-positive/HER2-negative	0.65	4.0849	true	Breast
HMF003298A	Colon/Rectum		0.83	3.1866	true	Colon/Rectum
HMF002389A	Prostate		0.89	2.4025	false	Prostate
HMF000617A	Lung	Small Cell	0.99	1.7268	true	Lung
HMF003208A	Colon/Rectum		0.46	3.0294	true	Colon/Rectum
HMF002018A	Bone/Soft tissue	Leiomyosarcoma	0.87	3.5333	true	Bone/Soft tissue
HMF002928A	Neuroendocrine	NET	0.24	2.6774	true	Neuroendocrine
HMF002302A	Colon/Rectum		0.84	2.9348	true	Colon/Rectum
HMF000799A	Colon/Rectum		0.33	2.7972	true	Colon/Rectum
HMF001838A	Colon/Rectum		0.38	3.1941	true	Colon/Rectum
HMF002035A	Breast	Triple negative	0.78	2.6501	true	Breast
HMF002970A	Uterus	Endometrial	0.97	1.1356	true	Uterus
HMF000857A	Breast	ER-positive/HER2-negative	0.49	1.9154	true	Breast
HMF002155A	Prostate		0.78	1.9837	true	Prostate
HMF001614A	Breast	ER-positive/HER2-positive	0.58	1.9982	true	Breast
HMF002782A	Colon/Rectum		0.82	3.1536	true	Colon/Rectum
HMF001499A	Colon/Rectum		0.25	2.8949	true	Colon/Rectum
HMF002464B	Breast	ER-positive/HER2-negative	0.73	2.0788	true	Breast
HMF002852B	Breast	ER-positive/HER2-positive	0.5	3.0254	true	Breast
HMF001609A	Esophagus		0.43	3.6308	true	Esophagus
HMF001745A	Breast	Triple negative	0.7	2.924	true	Breast
HMF001856A	Colon/Rectum		0.76	1.9436	true	Colon/Rectum
HMF000963A	Biliary	Cholangiocarcinoma	0.37	3.272	true	Biliary
HMF002773A	Skin	Melanoma	0.6	3.1798	true	Skin
HMF000193A	Breast	ER-positive/HER2-negative	0.62	2.1182	true	Breast
HMF001604A	Colon/Rectum		0.57	2.3627	false	Colon/Rectum
HMF002872A	Bone/Soft tissue	Leiomyosarcoma	0.6	1.756	true	Bone/Soft tissue
HMF003309A	Liver	Hepatocellular	0.61	3.5728	true	Liver
HMF002233A	Breast	ER-positive/HER2-negative	0.29	2.6914	true	Breast
HMF001116A	Neuroendocrine	NET: Small Intestinal	0.46	3.5768	true	Neuroendocrine
HMF002200A	Ovary		0.81	2.9059	true	Ovary
HMF000837A	Neuroendocrine	NEC: Pancreatic	0.43	2.5976	true	Neuroendocrine
HMF002463A	Breast	ER-positive/HER2-negative	0.21	2.8933	true	Breast
HMF000833A	Colon/Rectum		0.35	2.9742	true	Colon/Rectum
HMF000234A	Colon/Rectum		0.7	4.0178	true	Colon/Rectum
HMF003682A	Colon/Rectum		0.65	3.1628	true	Colon/Rectum
HMF002388A	Kidney	Renal cell	0.49	1.7465	true	Kidney
HMF002619A	Colon/Rectum		0.58	3.6216	true	Colon/Rectum
HMF001049A	Colon/Rectum		0.44	3.0417	false	Colon/Rectum
HMF001099A	Colon/Rectum		0.55	2.0439	true	Colon/Rectum
HMF000583A	Breast	ER-negative/HER2-positive	0.45	3.9305	true	Breast
HMF002839A	Ovary		0.23	3.4332	true	Ovary
HMF003702A	Bone/Soft tissue	Gastrointestinal stromal tumor (GIST)	0.86	1.9611	true	Bone/Soft tissue
HMF002831A	Breast	ER-positive/HER2-negative	0.48	2.9498	true	Breast
HMF001409A	Neuroendocrine	NET: Small Intestinal	0.45	2.1173	true	Neuroendocrine
HMF001082A	Bone/Soft tissue	Gastrointestinal stromal tumor (GIST)	0.78	3.151	true	Bone/Soft tissue
HMF001585A	Breast	Subtype unknown	0.64	3.6055	true	Breast
HMF001535A	Breast	ER-positive/HER2-positive	0.53	2.716	true	Breast
HMF003804A	Breast	ER-positive/HER2-negative	0.54	2.1601	true	Breast
HMF001957A	Small intestine	Duodenum	0.75	3.1371	true	Other
HMF002440A	Biliary	Cholangiocarcinoma	0.41	3.1899	true	Biliary
HMF002386A	Breast	Triple negative	0.41	4.5076	true	Breast
HMF001378B	Prostate		0.58	3.6177	true	Prostate
HMF000416A	Bone/Soft tissue	Sarcoma (Other)	0.83	2.0305	true	Bone/Soft tissue
HMF001940A	Breast	ER-positive/HER2-negative	0.44	2.5773	true	Breast
HMF000650A	Unknown	CUP	0.56	3.1895	true	Other
HMF003507A	Breast	ER-positive/HER2-negative	0.3	2.0105	true	Breast
HMF001783A	Colon/Rectum		0.64	2.1754	true	Colon/Rectum
HMF001869A	Colon/Rectum		0.71	3.0709	true	Colon/Rectum
HMF000138A	Head and neck	Tonsil	0.76	1.9889	true	Head and neck
HMF000348A	Colon/Rectum		0.49	5.4223	true	Colon/Rectum
HMF000647A	Bone/Soft tissue	Gastrointestinal stromal tumor (GIST)	0.96	1.9563	true	Bone/Soft tissue
HMF003446A	Breast	ER-negative/HER2-positive	0.53	2.7573	true	Breast
HMF001264A	Biliary	Gall bladder	0.62	2.9118	true	Biliary
HMF003206A	Breast	ER-positive/HER2-negative	0.76	2.0699	true	Breast
HMF003387A	Colon/Rectum		0.58	1.9691	true	Colon/Rectum
HMF001019A	Breast	ER-positive/HER2-negative	0.59	2.1538	true	Breast
HMF001817A	Prostate		0.46	3.7604	false	Prostate
HMF001984A	Esophagus		0.73	3.184	true	Esophagus
HMF003425A	Liver	Hepatocellular	0.29	2.4155	true	Liver
HMF001075A	Skin	Melanoma	0.77	1.8712	false	Skin
HMF000364A	Colon/Rectum		0.47	2.9837	true	Colon/Rectum
HMF001242A	Colon/Rectum		0.56	2.033	true	Colon/Rectum
HMF002296A	Esophagus		0.6	2.9643	false	Esophagus
HMF000472B	Head and neck	Nasal cavity and paranasal sinuses	0.78	1.9822	false	Head and neck
HMF002918A	Liver	Hepatocellular	0.69	2.2663	false	Liver
HMF000173A	Skin	Melanoma	0.37	3.6593	true	Skin
HMF001142A	Colon/Rectum		0.44	3.5732	true	Colon/Rectum
HMF002364A	Breast	Triple negative	0.36	3.7074	true	Breast
HMF000040A	Head and neck	Lip and Oral Cavity	0.55	2.0422	true	Head and neck
HMF003272A	Kidney	Renal cell	0.22	4.1764	true	Kidney
HMF000847A	Prostate		0.78	1.9532	false	Prostate
HMF000905A	Uterus	Cervical	0.73	3.3893	false	Uterus
HMF003312A	Lung	Small Cell	0.98	1.9106	true	Lung
HMF000645A	Pancreas		0.67	1.9743	true	Pancreas
HMF002716A	Colon/Rectum		0.33	2.7636	true	Colon/Rectum
HMF002547A	Prostate		0.69	1.7657	true	Prostate
HMF001277A	Colon/Rectum		0.63	1.9917	true	Colon/Rectum
HMF001073A	Mesothelioma		0.39	3.7926	false	Mesothelioma
HMF001527A	Esophagus		0.75	2.8115	true	Esophagus
HMF001722A	Kidney	Renal cell	0.49	2.1951	true	Kidney
HMF000855A	Skin	Melanoma	0.42	3.4277	true	Skin
HMF000870A	Colon/Rectum		0.52	3.1442	true	Colon/Rectum
HMF001501A	Colon/Rectum		0.72	5.0415	false	Colon/Rectum
HMF001367A	Skin	Melanoma	0.71	3.0305	false	Skin
HMF000959A	Breast	ER-positive/HER2-negative	0.72	5.6689	false	Breast
HMF002358A	Breast	ER-positive/HER2-negative	0.55	2.1009	false	Breast
HMF001808A	Stomach		0.43	2.4125	true	Stomach
HMF001543A	Prostate		0.82	1.9368	false	Prostate
HMF000316A	Head and neck	Hypopharyngeal	0.48	3.3219	true	Head and neck
HMF002733A	Skin	Melanoma	0.67	3.9865	true	Skin
HMF002501A	Breast	Subtype unknown	0.61	3.878	true	Breast
HMF000955A	Unknown	CUP	0.43	1.9879	true	Other
HMF002460A	Colon/Rectum		0.65	2.8492	true	Colon/Rectum
HMF001329A	Esophagus		0.4	3.5424	false	Esophagus
HMF002675A	Liver	Hepatocellular	0.4	4.0425	true	Liver
HMF001692A	Urinary tract	Bladder	0.8	2.4285	true	Urinary tract
HMF000187A	Lung	Non-Small Cell	0.72	2.45	false	Lung
HMF002520B	Ovary		0.5	1.9985	true	Ovary
HMF000208A	Lung	Non-Small Cell	0.34	2.9938	true	Lung
HMF002726A	Bone/Soft tissue	Osteosarcoma (Bone Cancer)	0.76	3.1402	true	Bone/Soft tissue
HMF002065A	Prostate		0.69	1.7235	true	Prostate
HMF001831A	Esophagus		0.43	3.2439	true	Esophagus
HMF000060A	Urinary tract	Bladder	0.28	3.7726	true	Urinary tract
HMF003296A	Breast	Subtype unknown	0.47	3.4172	true	Breast
HMF003609A	Lung	Non-Small Cell	0.57	2.5701	true	Lung
HMF002376A	Lung	Small Cell	0.84	1.9968	true	Lung
HMF003792A	Breast	ER-positive/HER2-negative	0.61	1.9058	true	Breast
HMF001591A	Kidney	Renal cell	0.52	1.9236	true	Kidney
HMF000529A	Breast	ER-positive/HER2-negative	0.39	2.8281	true	Breast
HMF002526A	Breast	ER-positive/HER2-negative	0.56	2.0679	true	Breast
HMF001476A	Prostate		0.53	2.2675	true	Prostate
HMF001090A	Neuroendocrine	NET: Pancreatic	0.94	2.0688	true	Neuroendocrine
HMF000911A	Lung	Small Cell	0.81	1.7122	true	Lung
HMF003017A	Bone/Soft tissue	Gastrointestinal stromal tumor (GIST)	0.59	2.8477	true	Bone/Soft tissue
HMF002591B	Skin	Melanoma	0.61	2.01	true	Skin
HMF001362B	Bone/Soft tissue	Carcinosarcoma (Uterus)	0.39	2.7642	true	Bone/Soft tissue
HMF001186A	Prostate		0.33	1.9312	true	Prostate
HMF003479A	Breast	ER-positive/HER2-negative	0.66	2.7645	true	Breast
HMF001320A	Esophagus		0.48	4.8368	true	Esophagus
HMF002421A	Prostate		0.84	2.0844	true	Prostate
HMF003161A	Prostate		0.35	2.1943	false	Prostate
HMF000249A	Prostate		0.59	3.5414	true	Prostate
HMF000540A	Lung	Non-Small Cell	0.49	1.9511	true	Lung
HMF001047A	Prostate		0.66	3.4595	true	Prostate
HMF002892A	Kidney	Renal cell	0.39	1.9328	false	Kidney
HMF000387A	Nervous system	Glioblastoma Multiforme	0.91	2.0393	true	Nervous system
HMF002101A	Skin	Melanoma	0.74	2.0675	true	Skin
HMF000057A	Ovary	Tuba	0.48	2.7569	false	Ovary
HMF003443A	Breast	ER-positive/HER2-negative	0.28	3.436	true	Breast
HMF003109A	Skin	Melanoma	0.39	5.3364	true	Skin
HMF003181A	Breast	Triple negative	0.39	1.9935	true	Breast
HMF002507A	Biliary	Cholangiocarcinoma	0.8	1.741	true	Biliary
HMF000901A	Breast	ER-positive/HER2-negative	0.41	2.8466	true	Breast
HMF003396A	Thyroid		0.94	1.8131	true	Thyroid
HMF002889A	Urinary tract	Other	0.33	3.1484	true	Urinary tract
HMF000501A	Prostate		0.49	1.9852	true	Prostate
HMF003785A	Lung	Non-Small Cell	0.4	3.0553	true	Lung
HMF000573A	Uterus	Probably Endometrium	0.4	3.6292	true	Uterus
HMF003768A	Pancreas		0.37	2.0024	true	Pancreas
HMF000129A	Urinary tract	Pyelum	0.29	4.5625	true	Urinary tract
HMF000803A	Prostate		0.69	3.2036	true	Prostate
HMF002633A	Bone/Soft tissue	Leiomyosarcoma	0.84	1.9374	true	Bone/Soft tissue
HMF001969A	Breast	ER-positive/HER2-negative	0.35	3.3875	true	Breast
HMF003052A	Neuroendocrine	NET: Small Intestinal	0.7	1.9927	true	Neuroendocrine
HMF002864A	Colon/Rectum		0.79	2.1222	true	Colon/Rectum
HMF003040A	Uterus	Cervical	0.94	1.8613	true	Uterus
HMF001040A	Biliary	Cholangiocarcinoma	0.37	1.9798	true	Biliary
HMF002279A	Prostate		0.43	6.3156	true	Prostate
HMF000632A	Breast	ER-positive/HER2-negative	0.82	2.2508	true	Breast
HMF000109A	Skin	Melanoma	0.43	3.0999	true	Skin
HMF002083A	Bone/Soft tissue	Ewing sarcoma	0.85	3.4587	true	Bone/Soft tissue
HMF001084A	Breast	ER-positive/HER2-positive	0.43	3.8008	true	Breast
HMF000968A	Breast	ER-positive/HER2-negative	0.72	1.9742	true	Breast
HMF001302A	Colon/Rectum		0.2	2.2185	false	Colon/Rectum
HMF001797A	Kidney	Renal cell	0.42	3.6202	true	Kidney
HMF000713A	Breast	ER-positive/HER2-negative	0.58	3.4458	true	Breast
HMF001730A	Breast	ER-positive/HER2-negative	0.95	2.1163	false	Breast
HMF002502A	Colon/Rectum		0.9	3.1106	true	Colon/Rectum
HMF000600A	Lung	Non-Small Cell	0.47	4.2883	true	Lung
HMF001647A	Bone/Soft tissue	Inflammatory myofibroblastic sarcoma	0.4	3.2075	true	Bone/Soft tissue
HMF001964A	Neuroendocrine	NET: Small Intestinal	0.73	1.898	true	Neuroendocrine
HMF000894A	Bone/Soft tissue	Gastrointestinal stromal tumor (GIST)	0.96	1.1871	true	Bone/Soft tissue
HMF002709A	Biliary	Cholangiocarcinoma	0.27	1.7061	false	Biliary
HMF003166A	Kidney	Renal cell	0.36	4.7049	true	Kidney
HMF000642A	Colon/Rectum		0.33	2.0636	true	Colon/Rectum
HMF000195A	Breast	ER-positive/HER2-negative	0.58	2.0122	true	Breast
HMF002228A	Lung	Small Cell	0.88	1.9377	false	Lung
HMF003045A	Pancreas		0.37	1.8279	true	Pancreas
HMF002818B	Esophagus		0.75	2.6917	true	Esophagus
HMF001244A	Breast	ER-positive/HER2-negative	0.27	3.4915	true	Breast
HMF000652A	Prostate		0.53	5.3674	true	Prostate
HMF003244A	Prostate		0.91	3.8167	true	Prostate
HMF003551A	Prostate		0.74	1.9381	true	Prostate
HMF001906A	Ovary		0.61	2.9861	true	Ovary
HMF003530A	Pancreas		0.36	3.9484	true	Pancreas
HMF001231A	Pancreas		0.4	2.6608	true	Pancreas
HMF002984A	Unknown	CUP	0.58	3.1549	true	Other
HMF000328A	Uterus	Cervical	0.63	2.2412	true	Uterus
HMF001000A	Neuroendocrine	NEC	0.85	1.9756	true	Neuroendocrine
HMF000146A	Esophagus		0.5	1.7973	true	Esophagus
HMF003304A	Biliary	Gall bladder	0.67	3.432	false	Biliary
HMF000313A	Skin	Melanoma	0.35	2.0976	true	Skin
HMF003582A	Prostate		0.66	1.9608	false	Prostate
HMF001341A	Breast	ER-positive/HER2-positive	0.75	2.7941	true	Breast
HMF003736A	Lung	Small Cell	0.77	3.635	true	Lung
HMF002173A	Ovary		0.67	1.8183	true	Ovary
HMF000595A	Colon/Rectum		0.46	3.222	false	Colon/Rectum
HMF003315A	Breast	ER-positive/HER2-negative	0.4	4.4237	false	Breast
HMF001794A	Breast	ER-positive/HER2-negative	0.86	2.8115	true	Breast
HMF000023A	Colon/Rectum		0.52	3.1798	true	Colon/Rectum
HMF001624A	Nervous system	Glioblastoma Multiforme	0.53	3.8871	true	Nervous system
HMF003055A	Breast	ER-positive/HER2-positive	0.5	3.0529	true	Breast
HMF003681A	Esophagus		0.78	2.5067	true	Esophagus
HMF000352A	Urinary tract	Other	0.57	1.7648	true	Urinary tract
HMF001733A	Mesothelioma		0.28	3.2289	true	Mesothelioma
HMF003198A	Uterus	Endometrial	0.86	2.1975	true	Uterus
HMF001805A	Prostate		0.46	3.0268	true	Prostate
HMF003495A	Skin	Melanoma	0.48	3.1438	true	Skin
HMF001068A	Bone/Soft tissue	Gastrointestinal stromal tumor (GIST)	0.96	1.7962	true	Bone/Soft tissue
HMF001742A	Lung	Small Cell	0.32	3.1114	true	Lung
HMF002631A	Lung	Non-Small Cell	0.38	2.5737	false	Lung
HMF001540A	Breast	ER-positive/HER2-negative	0.73	2.5702	false	Breast
HMF002059A	Colon/Rectum		0.78	2.1643	true	Colon/Rectum
HMF001532A	Esophagus		0.38	1.8683	false	Esophagus
HMF000742A	Colon/Rectum		0.41	1.7484	true	Colon/Rectum
HMF001506A	Prostate		0.81	1.9391	true	Prostate
HMF000794A	Lung	Small Cell	0.76	1.919	false	Lung
HMF003634A	Colon/Rectum		0.85	3.1154	true	Colon/Rectum
HMF003511A	Breast	ER-positive/HER2-negative	0.22	2.7955	false	Breast
HMF002613A	Urinary tract	Pyelum	0.53	3.7323	true	Urinary tract
HMF003105A	Breast	ER-positive/HER2-negative	0.79	2.078	false	Breast
HMF001479A	Biliary	Cholangiocarcinoma	0.22	1.7297	false	Biliary
HMF003336A	Lung	Non-Small Cell	0.6	1.9491	true	Lung
HMF001975A	Esophagus		0.76	3.2471	false	Esophagus
HMF003031A	Ovary		0.83	4.3049	false	Ovary
HMF001870A	Kidney	Renal cell	0.41	1.7978	false	Kidney
HMF003193A	Pancreas		0.25	1.9806	true	Pancreas
HMF001787A	Nervous system	Glioblastoma Multiforme	0.44	1.9331	false	Nervous system
HMF003303A	Breast	ER-positive/HER2-positive	0.85	1.9286	true	Breast
HMF001033A	Breast	Triple negative	0.53	2.5969	false	Breast
HMF003573A	Breast	ER-negative/HER2-positive	0.61	2.8738	true	Breast
HMF001020A	Nervous system	Glioblastoma Multiforme	0.8	2.1193	false	Nervous system
HMF003256A	Esophagus		0.55	3.0745	false	Esophagus
HMF000339A	Biliary	Cholangiocarcinoma	0.39	1.8948	false	Biliary
HMF000353A	Mesothelioma		0.78	1.7749	true	Mesothelioma
HMF001573A	Small intestine	Mixed NET/non-NET	0.45	2.718	false	Other
HMF003151A	Colon/Rectum		0.59	2.9198	true	Colon/Rectum
HMF001004A	Unknown	CUP	0.92	2.7259	false	Other
HMF002365A	Neuroendocrine	NET: Small Intestinal	0.97	1.9543	false	Neuroendocrine
HMF002620A	Colon/Rectum		0.26	2.9543	false	Colon/Rectum
HMF000511A	Ovary		0.57	1.7483	false	Ovary
HMF001661A	Lung	Small Cell	0.99	2.0321	false	Lung
HMF000924A	Esophagus		0.3	3.9793	true	Esophagus
HMF002981A	Pancreas		0.25	1.793	true	Pancreas
HMF002942A	Anus		0.72	2.5043	true	Other
HMF000079A	Prostate		0.56	3.9754	false	Prostate
HMF000026A	Lung	Non-Small Cell	0.61	3.0372	true	Lung
HMF000977A	Bone/Soft tissue	Uterine sarcoma	0.72	3.2042	true	Bone/Soft tissue
HMF003552A	Lung	Non-Small Cell	0.3	3.5722	false	Lung
HMF001374A	Esophagus		0.53	2.8667	false	Esophagus
HMF003718A	Skin	Melanoma	0.33	3.2436	true	Skin
HMF001677A	Esophagus		0.58	3.6826	false	Esophagus
HMF000791A	Lung	Non-Small Cell	0.26	4.6173	true	Lung
HMF002266A	Nervous system	Glioblastoma Multiforme	0.36	4.775	false	Nervous system
HMF001444A	Colon/Rectum		0.65	2.7559	true	Colon/Rectum
HMF002728A	Urinary tract	Other	0.31	1.9345	true	Urinary tract
HMF002163B	Urinary tract	Bladder	0.38	1.9636	true	Urinary tract
HMF003120A	Bone/Soft tissue	Sarcoma (Other)	0.71	2.5456	false	Bone/Soft tissue
HMF002470A	Breast	ER-positive/HER2-negative	0.75	2.966	true	Breast
HMF002423A	Lung	Non-Small Cell	0.44	2.2556	true	Lung
HMF000649A	Nervous system	Glioblastoma Multiforme	0.89	1.9443	true	Nervous system
HMF000185A	Bone/Soft tissue	Liposarcoma	0.57	1.961	false	Bone/Soft tissue
HMF001756A	Colon/Rectum		0.53	4.8837	true	Colon/Rectum
HMF000596A	Colon/Rectum		0.48	2.9542	true	Colon/Rectum
HMF001822B	Skin	Melanoma	0.44	3.8626	true	Skin
HMF002107A	Colon/Rectum		0.65	3.1435	true	Colon/Rectum
HMF002458A	Skin	Melanoma	0.45	2.013	true	Skin
HMF002016A	Ovary		0.52	1.8548	false	Ovary
HMF001586A	Lung	Non-Small Cell	0.32	3.3925	false	Lung
HMF003515A	Colon/Rectum		0.84	2.0186	false	Colon/Rectum
HMF001393A	Lung	Non-Small Cell	0.27	2.0157	false	Lung
HMF001125A	Breast	ER-positive/HER2-negative	0.26	3.3289	false	Breast
HMF003672A	Liver	Hepatocellular	0.74	2.26	false	Liver
HMF002908A	Esophagus		0.83	2.2317	false	Esophagus
HMF002806A	Unknown	Tractus Genitalis	0.53	4.5381	true	Other
HMF003729A	Colon/Rectum		0.21	3.4015	true	Colon/Rectum
HMF000983A	Prostate		0.88	2.4331	true	Prostate
HMF002611A	Breast	Triple negative	0.26	1.7727	false	Breast
HMF002347A	Neuroendocrine	NET: Pancreatic	0.22	2.5791	false	Neuroendocrine
HMF001605B	Skin	Melanoma	0.47	2.0094	true	Skin
HMF001486A	Colon/Rectum		0.43	2.6271	false	Colon/Rectum
HMF002949A	Colon/Rectum		0.52	3.5368	true	Colon/Rectum
HMF003737A	Mesothelioma		0.2	4.683	true	Mesothelioma
HMF000786A	Lung	Non-Small Cell	0.52	1.6094	false	Lung
HMF000614A	Colon/Rectum		0.59	4.1323	false	Colon/Rectum
HMF001306A	Neuroendocrine	NET: Small Intestinal	0.63	2.217	false	Neuroendocrine
HMF000490A	Head and neck	Salivary Gland	0.47	1.7364	false	Head and neck
HMF003623A	Neuroendocrine	NET: Small Intestinal	0.9	1.8735	false	Neuroendocrine
HMF001841A	Breast	Triple negative	0.67	1.8555	false	Breast
HMF000694A	Small intestine	Duodenum	0.58	2.0566	true	Other
HMF002045A	Colon/Rectum		0.68	1.815	true	Colon/Rectum
HMF000733A	Breast	ER-positive/HER2-negative	0.23	4.8803	false	Breast
HMF000401A	Colon/Rectum		0.28	3.1868	true	Colon/Rectum
HMF000693A	Breast		0.63	2.4136	true	Breast
HMF001839A	Prostate		0.66	2.1313	false	Prostate
HMF000936A	Unknown	CUP	0.3	3.2027	false	Other
HMF002756A	Breast	ER-positive/HER2-negative	0.58	2.029	false	Breast
HMF003496A	Ovary		0.39	3.0098	false	Ovary
HMF002223A	Colon/Rectum		0.47	2.7342	false	Colon/Rectum
HMF001354A	Biliary	Cholangiocarcinoma	0.55	2.73	false	Biliary
HMF001218A	Skin	Melanoma	0.77	1.9505	false	Skin
HMF001300A	Esophagus		0.43	3.6227	false	Esophagus
HMF003741A	Kidney	Renal cell	0.24	1.9155	false	Kidney
HMF000972A	Mesothelioma		0.66	1.7131	false	Mesothelioma
HMF001619A	Breast	Triple negative	0.84	1.5946	false	Breast
HMF002769A	Colon/Rectum		0.69	3.3179	true	Colon/Rectum
HMF000822A	Prostate		0.71	3.0837	true	Prostate
HMF001985A	Prostate		0.43	3.3457	true	Prostate
HMF002594A	Urinary tract	Bladder	0.48	3.3588	true	Urinary tract
HMF002622A	Skin	Melanoma	0.79	2.5674	true	Skin
HMF003492A	Colon/Rectum		0.71	3.4838	true	Colon/Rectum
HMF000147A	Vulva		0.27	3.8353	false	Other
HMF000227A	Urinary tract	Bladder	0.34	6.1263	true	Urinary tract
HMF002640A	Pancreas		0.35	1.9373	true	Pancreas
HMF003102A	Breast	ER-positive/HER2-negative	0.34	2.058	false	Breast
HMF002565A	Kidney	Renal cell	0.43	1.8063	false	Kidney
HMF002793A	Biliary	Ampulla of Vater or distal choledochus	0.42	3.5861	false	Biliary
HMF002897A	Colon/Rectum		0.75	3.0034	true	Colon/Rectum
HMF000800A	Unknown	CUP	0.88	1.7438	false	Other
HMF002935A	Breast	ER-positive/HER2-negative	0.33	3.4803	true	Breast
HMF001283A	Urinary tract	Bladder	0.82	2.2153	true	Urinary tract
HMF003476A	Mesothelioma		0.72	1.8822	false	Mesothelioma
HMF003436A	Nervous system	Glioblastoma Multiforme	0.86	2.0053	false	Nervous system
HMF000789A	Lung	Non-Small Cell	0.59	2.6001	true	Lung
HMF003026A	Nervous system	Glioblastoma Multiforme	0.76	1.9542	true	Nervous system
HMF003468A	Colon/Rectum		0.44	2.1418	true	Colon/Rectum
HMF002525A	Lung	Non-Small Cell	0.24	3.4551	true	Lung
HMF001076A	Breast	ER-positive/HER2-negative	0.45	2.6497	false	Breast
HMF003485A	Bone/Soft tissue	Gastrointestinal stromal tumor (GIST)	0.96	1.8713	false	Bone/Soft tissue
HMF003349A	Colon/Rectum		0.51	4.0291	true	Colon/Rectum
HMF002008A	Pancreas		0.49	1.8971	true	Pancreas
HMF001167A	Nervous system	Glioblastoma Multiforme	0.82	2.3832	false	Nervous system
HMF003783A	Breast	ER-positive/HER2-negative	0.87	1.9758	false	Breast
HMF001701A	Nervous system	Glioblastoma Multiforme	0.3	1.8856	false	Nervous system
HMF000564A	Skin	Melanoma	0.6	2.2374	false	Skin
HMF000203B	Lung	Non-Small Cell	0.6	4.4682	false	Lung
HMF003332A	Uterus	Endometrial	0.72	2.5779	false	Uterus
HMF000488A	Pancreas		0.29	3.3069	true	Pancreas
HMF000329A	Nervous system	Glioblastoma Multiforme	0.94	2.0784	false	Nervous system
HMF002679A	Colon/Rectum		0.59	3.1453	true	Colon/Rectum
HMF001119A	Head and neck	Salivary Gland	0.52	4.8712	false	Head and neck
HMF001951A	Colon/Rectum		0.44	3.6232	true	Colon/Rectum
HMF001715A	Bone/Soft tissue	Sarcoma (Other)	0.63	1.9668	false	Bone/Soft tissue
HMF003369A	Colon/Rectum		0.46	2.8273	true	Colon/Rectum
HMF001135A	Stomach		0.48	1.9121	false	Stomach
HMF000705A	Prostate		0.38	3.8638	false	Prostate
HMF002694A	Colon/Rectum		0.85	1.8429	false	Colon/Rectum
HMF000287A	Colon/Rectum		0.22	3.2266	true	Colon/Rectum
HMF003165A	Thyroid		0.79	3.3406	false	Thyroid
HMF001911A	Stomach		0.69	1.1144	false	Stomach
HMF002947A	Biliary	Cholangiocarcinoma	0.38	6.0111	false	Biliary
HMF002654A	Ovary	Serous carcinoma	0.67	3.0985	false	Ovary
HMF001802A	Breast	ER-negative/HER2-positive	0.26	3.6134	false	Breast
HMF000178A	Lung	Non-Small Cell	0.27	2.6434	false	Lung
HMF000835B	Lung	Small Cell	0.98	1.876	false	Lung
HMF000201A	Ovary		0.95	2.041	false	Ovary
HMF001133A	Prostate		0.28	2.1137	true	Prostate
HMF002214A	Unknown	Possibly Head and neck	0.73	1.838	true	Other
HMF000096A	Colon/Rectum		0.59	2.0962	true	Colon/Rectum
HMF002959A	Lung	Small Cell	0.92	5.8952	false	Lung
HMF002244A	Breast	ER-positive/HER2-negative	0.67	1.5847	false	Breast
HMF001428A	Breast	ER-positive/HER2-negative	0.61	2.0202	false	Breast
HMF000238A	Prostate		0.93	1.863	true	Prostate
HMF003621A	Kidney	Renal cell	0.27	2.8383	false	Kidney
HMF001758A	Prostate		0.48	4.0494	true	Prostate
HMF001175A	Lung	Non-Small Cell	0.26	1.7201	true	Lung
HMF001419A	Lung	Non-Small Cell	0.21	2.0038	false	Lung
HMF003135A	Stomach		0.41	2.8645	false	Stomach
HMF001301A	Colon/Rectum		0.66	2.1707	true	Colon/Rectum
HMF000143A	Breast	ER-positive/HER2-negative	0.76	1.5648	false	Breast
HMF002811A	Colon/Rectum		0.68	2.38	true	Colon/Rectum
HMF000269B	Unknown	Unknown	0.79	1.9742	false	Other
HMF002772A	Esophagus		0.38	3.7347	false	Esophagus
HMF002615A	Breast	ER-positive/HER2-negative	0.59	2.9373	false	Breast
HMF003168A	Breast	ER-positive/HER2-negative	0.73	3.7212	false	Breast
HMF000542A	Pancreas		0.52	1.8681	true	Pancreas
HMF000120A	Pancreas		0.41	1.8296	true	Pancreas
HMF000448A	Lung	Non-Small Cell	0.68	2.5776	true	Lung
HMF000527A	Colon/Rectum		0.73	1.7633	true	Colon/Rectum
HMF000293A	Lung	Non-Small Cell	0.77	3.4099	false	Lung
HMF003628A	Prostate		0.89	3.4933	true	Prostate
HMF002301A	Colon/Rectum		0.54	2.9454	true	Colon/Rectum
HMF002034A	Bone/Soft tissue	Gastrointestinal stromal tumor (GIST)	0.87	2.0696	false	Bone/Soft tissue
HMF001767A	Colon/Rectum		0.53	1.9232	false	Colon/Rectum
HMF003195A	Colon/Rectum		0.77	2.8327	true	Colon/Rectum
HMF002219A	Skin	Melanoma	0.36	3.9568	true	Skin
HMF000648A	Neuroendocrine	NET: Rectal	0.4	1.8416	false	Neuroendocrine
HMF003725A	Colon/Rectum		0.46	3.3575	true	Colon/Rectum
HMF002230A	Bone/Soft tissue	Ewing sarcoma	0.99	2.197	false	Bone/Soft tissue
HMF000570A	Nervous system	Glioblastoma Multiforme	0.61	2.0757	false	Nervous system
HMF001847A	Esophagus		0.53	3.177	false	Esophagus
HMF000485A	Skin	Skin squamous cell carcinoma	0.31	3.3171	false	Skin
HMF001914A	Skin	Melanoma	0.4	1.6417	true	Skin
HMF002430A	Stomach		0.23	3.2782	false	Stomach
HMF000962A	Breast	ER-positive/HER2-negative	0.56	2.0242	false	Breast
HMF001583A	Colon/Rectum		0.47	2.6684	true	Colon/Rectum
HMF001999B	Bone/Soft tissue	Osteosarcoma (Bone Cancer)	0.59	2.8607	false	Bone/Soft tissue
HMF003676A	Breast	ER-positive/HER2-negative	0.71	2.1252	false	Breast
HMF002563A	Kidney	Renal cell	0.35	3.8151	false	Kidney
HMF002577A	Biliary	Cholangiocarcinoma	0.68	1.601	true	Biliary
HMF001203A	Kidney		0.62	1.6987	false	Kidney
HMF003122A	Bone/Soft tissue	Leiomyosarcoma	0.92	1.9688	false	Bone/Soft tissue
HMF001139A	Biliary	Cholangiocarcinoma	0.2	3.7786	false	Biliary
HMF003320A	Prostate		0.83	2.094	false	Prostate
HMF001851A	Breast	Triple negative	0.41	2.9916	false	Breast
HMF000171A	Breast	ER-positive/HER2-negative	0.41	3.4055	false	Breast
HMF000984B	Breast	ER-positive/HER2-negative	0.79	1.8049	false	Breast
HMF002480A	Colon/Rectum		0.55	2.2217	false	Colon/Rectum
HMF003003A	Breast	ER-positive/HER2-negative	0.75	2.0577	false	Breast
HMF001028A	Small intestine	Duodenum	0.87	5.2746	false	Other
HMF002177A	Prostate		0.93	1.9932	true	Prostate
HMF000676A	Ovary		0.21	2.9354	false	Ovary
HMF000378A	Urinary tract	Other	0.32	3.44	true	Urinary tract
HMF002522A	Bone/Soft tissue	Leiomyosarcoma	0.92	5.7883	false	Bone/Soft tissue
HMF003575A	Urinary tract	Urethra	0.66	2.1069	true	Urinary tract
HMF003375A	Pancreas		0.32	1.8288	false	Pancreas
HMF000121A	Prostate		0.64	2.898	false	Prostate
HMF000736A	Neuroendocrine	NET: Lung	0.74	2.0391	false	Neuroendocrine
HMF003366A	Liver	Hepatocellular	0.77	2.2213	false	Liver
HMF001648A	Lung	Non-Small Cell	0.63	4.0338	false	Lung
HMF003709A	Uterus	Cervical	0.21	3.2964	false	Uterus
HMF000578A	Neuroendocrine	NET: Small Intestinal	0.49	1.9659	false	Neuroendocrine
HMF001711A	Breast	ER-positive/HER2-negative	0.27	3.324	false	Breast
HMF001754A	Neuroendocrine	NET: Small Intestinal	0.5	1.9888	false	Neuroendocrine
HMF002081A	Breast	ER-positive/HER2-negative	0.76	2.0968	false	Breast
HMF001406A	Esophagus		0.52	1.79	false	Esophagus
HMF001922A	Colon/Rectum		0.81	1.9474	true	Colon/Rectum
HMF002712A	Prostate		0.79	3.9644	true	Prostate
HMF001271A	Breast	ER-positive/HER2-negative	0.52	1.9278	false	Breast
HMF002354A	Neuroendocrine	NET: Pancreatic	0.31	1.5065	false	Neuroendocrine
HMF002424A	Breast	ER-positive/HER2-negative	0.86	1.6347	false	Breast
HMF000323A	Breast		0.56	5.3128	true	Breast
HMF003293A	Thyroid		0.92	1.982	false	Thyroid
HMF001832A	Colon/Rectum		0.75	4.2059	true	Colon/Rectum
HMF000336A	Skin	Melanoma	0.57	4.1711	true	Skin
HMF002792A	Lung	Small Cell	0.87	1.3945	false	Lung
HMF000491A	Lung	Non-Small Cell	0.43	2.9753	true	Lung
HMF002255A	Colon/Rectum		0.42	2.9368	false	Colon/Rectum
HMF001900A	Breast	Triple negative	0.27	3.8263	false	Breast
HMF002202A	Skin	Melanoma	0.33	3.1762	false	Skin
HMF001660A	Kidney	Renal cell	0.39	3.5938	false	Kidney
HMF003119A	Kidney	Renal cell	0.2	1.9796	false	Kidney
HMF000572A	Colon/Rectum		0.89	1.7422	true	Colon/Rectum
HMF000828A	Breast	ER-positive/HER2-negative	0.22	3.5269	false	Breast
HMF000933A	Lung	Non-Small Cell	0.45	2.4552	true	Lung
HMF002275A	Biliary	Cholangiocarcinoma	0.33	1.9252	false	Biliary
HMF000105A	Unknown	CUP	0.8	1.5595	false	Other
HMF000306A	Colon/Rectum		0.84	2.2022	true	Colon/Rectum
HMF002051A	Unknown	Adenocarcinoma of gall bladder; pancreatic or biliary tract	0.23	3.5554	false	Other
HMF001092B	Breast	ER-negative/HER2-positive	0.82	2.8568	false	Breast
HMF002292A	Colon/Rectum		0.39	2.8662	true	Colon/Rectum
HMF000913A	Nervous system	Glioblastoma Multiforme	0.62	1.9919	false	Nervous system
HMF003658A	Prostate		0.6	1.9573	true	Prostate
HMF002865A	Colon/Rectum		0.78	3.7559	true	Colon/Rectum
HMF000038A	Esophagus		0.62	4.3847	false	Esophagus
HMF000473A	Stomach		0.37	2.8972	false	Stomach
HMF003688A	Ovary		0.7	1.6531	false	Ovary
HMF001111A	Prostate		0.65	1.8761	true	Prostate
HMF002218A	Skin	Melanoma	0.48	3.0903	true	Skin
HMF002707A	Skin	Melanoma	0.9	1.9994	true	Skin
HMF000722A	Esophagus		0.41	3.4873	false	Esophagus
HMF002245A	Uterus	Cervical	0.75	3.0518	false	Uterus
HMF003013A	Ovary		0.54	3.1264	false	Ovary
HMF003389A	Breast	ER-positive/HER2-positive	0.7	2.9024	false	Breast
HMF002121A	Esophagus		0.31	3.4626	true	Esophagus
HMF001483A	Pancreas		0.43	1.9765	true	Pancreas
HMF002037A	Breast	ER-positive/HER2-positive	0.77	1.7889	false	Breast
HMF000555A	Colon/Rectum		0.79	2.8123	true	Colon/Rectum
HMF001686A	Kidney	Renal cell	0.33	2.3218	false	Kidney
HMF000695A	Esophagus		0.64	3.6399	false	Esophagus
HMF003654A	Colon/Rectum		0.44	1.9926	true	Colon/Rectum
HMF002357A	Colon/Rectum		0.3	2.9929	false	Colon/Rectum
HMF001052A	Skin	Melanoma	0.29	2.0514	false	Skin
HMF000043A	Nervous system	Glioblastoma Multiforme	0.48	1.8311	false	Nervous system
HMF002127A	Prostate		0.49	2.8666	true	Prostate
HMF000102A	Pancreas		0.31	1.8691	true	Pancreas
HMF001284A	Colon/Rectum		0.43	3.183	true	Colon/Rectum
HMF000101A	Breast	ER-positive/HER2-negative	0.73	2.1933	false	Breast
HMF002997A	Skin	Melanoma	0.66	2.4295	true	Skin
HMF001278A	Lung	Non-Small Cell	0.31	3.1468	false	Lung
HMF002429A	Colon/Rectum		0.59	2.5772	true	Colon/Rectum
HMF000849A	Urinary tract	Bladder	0.71	1.9063	true	Urinary tract
HMF000525A	Skin	Melanoma	0.9	1.7955	true	Skin
HMF002040A	Skin	Melanoma	0.66	2.0681	false	Skin
HMF002822A	Breast	ER-positive/HER2-negative	0.59	1.8336	false	Breast
HMF000598A	Breast	ER-positive/HER2-negative	0.49	1.8366	false	Breast
HMF001684A	Breast	ER-positive/HER2-positive	0.44	3.6851	false	Breast
HMF001435A	Urinary tract	Bladder	0.86	2.0648	true	Urinary tract
HMF003179A	Bone/Soft tissue	Leiomyosarcoma	0.94	3.5218	false	Bone/Soft tissue
HMF002907A	Colon/Rectum		0.92	1.9412	true	Colon/Rectum
HMF001172A	Breast	ER-positive/HER2-negative	0.56	3.0131	true	Breast
HMF002708A	Bone/Soft tissue	Gastrointestinal stromal tumor (GIST)	0.75	1.8868	false	Bone/Soft tissue
HMF000435A	Breast	Triple negative	0.54	1.8167	true	Breast
HMF003650A	Unknown	CUP	0.55	3.4446	false	Other
HMF001315A	Esophagus		0.72	3.2293	false	Esophagus
HMF003410A	Head and neck	Hypopharyngeal	0.67	1.823	false	Head and neck
HMF003034A	Breast	ER-positive/HER2-negative	0.58	1.9983	false	Breast
HMF000132A	Biliary	Cholangiocarcinoma	0.62	1.796	false	Biliary
HMF001519B	Lung	Non-Small Cell	0.49	1.8639	false	Lung
HMF001665A	Uterus	Cervical	0.56	1.8096	true	Uterus
HMF002032A	Small intestine	Duodenum	0.23	2.0068	false	Other
HMF002593A	Prostate		0.23	1.8981	true	Prostate
HMF001249A	Colon/Rectum		0.43	5.8659	true	Colon/Rectum
HMF001122A	Bone/Soft tissue	Liposarcoma	0.7	1.979	false	Bone/Soft tissue
HMF001700A	Unknown	CUP	0.47	2.9017	false	Other
HMF002409A	Colon/Rectum		0.29	3.0701	true	Colon/Rectum
HMF003669A	Colon/Rectum		0.45	2.0959	true	Colon/Rectum
HMF001164A	Uterus	Endometrial	0.52	1.8954	false	Uterus
HMF000567A	Breast	ER-negative/HER2-positive	0.32	2.4814	false	Breast
HMF000037A	Colon/Rectum		0.26	3.1433	true	Colon/Rectum
HMF000867A	Breast	ER-positive/HER2-negative	0.8	3.1128	false	Breast
HMF001682A	Prostate		0.85	1.9181	true	Prostate
HMF001827A	Biliary	Cholangiocarcinoma	0.23	3.8808	false	Biliary
HMF001196A	Ovary		0.51	3.0861	false	Ovary
HMF002299A	Prostate		0.9	2.1983	false	Prostate
HMF002274A	Colon/Rectum		0.71	2.8535	false	Colon/Rectum
HMF000218A	Breast	ER-positive/HER2-negative	0.71	3.6462	false	Breast
HMF002085A	Nervous system	Glioblastoma Multiforme	0.62	1.9644	true	Nervous system
HMF001375A	Ovary		0.23	2.7747	false	Ovary
HMF002674A	Prostate		0.75	1.8531	true	Prostate
HMF002665A	Prostate		0.86	3.536	true	Prostate
HMF003798A	Prostate		0.79	3.4895	false	Prostate
HMF000517A	Bone/Soft tissue	Liposarcoma	0.55	2.883	false	Bone/Soft tissue
HMF001332A	Bone/Soft tissue	Gastrointestinal stromal tumor (GIST)	0.87	1.8295	false	Bone/Soft tissue
HMF003299A	Prostate		0.71	3.4291	true	Prostate
HMF000114A	Prostate		0.64	1.772	true	Prostate
HMF000468A	Colon/Rectum		0.61	3.3258	true	Colon/Rectum
HMF003286A	Esophagus		0.69	2.6726	false	Esophagus
HMF002313A	Prostate		0.44	3.2199	true	Prostate
HMF003170A	Kidney	Renal cell	0.41	3.1464	false	Kidney
HMF002147A	Breast	ER-positive/HER2-negative	0.72	2.2177	false	Breast
HMF003277A	Colon/Rectum		0.42	2.8733	true	Colon/Rectum
HMF000042B	Colon/Rectum		0.68	2.0322	false	Colon/Rectum
HMF004689A	Mesothelioma		0.42	3.5478	false	Mesothelioma
HMF000606A	Colon/Rectum		0.55	2.0689	false	Colon/Rectum
HMF001234A	Colon/Rectum		0.72	2.6718	true	Colon/Rectum
HMF004557A	Skin	Trichilemmal carcinoma	0.52	2.3823	false	Skin
HMF001788A	Ovary		0.94	2.6729	false	Ovary
HMF003044A	Nervous system	Glioblastoma Multiforme	0.89	1.9265	false	Nervous system
HMF000868A	Pancreas		0.24	3.4229	true	Pancreas
HMF000513A	Urinary tract	Other	0.48	2.0885	true	Urinary tract
HMF000374A	Breast	ER-positive/HER2-negative	0.93	2.0961	true	Breast
HMF000519A	Lung	Non-Small Cell	0.31	3.8914	true	Lung
HMF001971A	Breast	ER-negative/HER2-positive	0.43	5.0406	false	Breast
HMF000386A	Stomach		0.38	3.4241	false	Stomach
HMF003698A	Skin	Melanoma	0.29	3.4524	false	Skin
HMF003745A	Breast	ER-positive/HER2-negative	0.44	3.3032	false	Breast
HMF003799A	Nervous system	Solitair fibreuze tumor in brain	0.92	2.0929	false	Nervous system
HMF000643A	Ovary		0.75	1.9958	false	Ovary
HMF000509A	Ovary		0.45	5.9059	false	Ovary
HMF000866A	Lung	Non-Small Cell	0.43	2.2645	true	Lung
HMF002838A	Ovary		0.33	1.8749	true	Ovary
HMF002915A	Breast	ER-positive/HER2-negative	0.68	2.8574	false	Breast
HMF002945A	Bone/Soft tissue	Gastrointestinal stromal tumor (GIST)	0.8	1.9615	false	Bone/Soft tissue
HMF000958A	Esophagus		0.26	2.405	false	Esophagus
HMF001140A	Colon/Rectum		0.51	2.7896	true	Colon/Rectum
HMF000296B	Lung	Small Cell	0.98	3.787	false	Lung
HMF002642A	Breast	ER-positive/HER2-negative	0.49	1.9515	false	Breast
HMF003660A	Lung	Non-Small Cell	0.68	2.719	false	Lung
HMF002552A	Mesothelioma		0.49	2.1924	false	Mesothelioma
HMF002598A	Ovary		0.8	2.958	false	Ovary
HMF002636A	Skin	Melanoma	0.49	2.0082	false	Skin
HMF000846A	Skin	Melanoma	0.84	1.8621	true	Skin
HMF000721A	Biliary	Cholangiocarcinoma	0.3	2.0153	false	Biliary
HMF003157A	Nervous system	Glioblastoma Multiforme	0.86	1.9459	true	Nervous system
HMF003570A	Mesothelioma		0.75	1.7305	false	Mesothelioma
HMF000603A	Pancreas		0.49	1.884	true	Pancreas
HMF003321B	Vagina		0.8	3.3461	false	Other
HMF001697A	Prostate		0.44	4.9878	true	Prostate
HMF000526A	Prostate		0.58	3.089	true	Prostate
HMF001098A	Prostate		0.56	3.5381	true	Prostate
HMF000586A	Ovary		0.55	3.6995	false	Ovary
HMF001104A	Colon/Rectum		0.26	2.9503	true	Colon/Rectum
HMF002033A	Stomach		0.26	2.7731	false	Stomach
HMF003137A	Colon/Rectum		0.28	3.4672	false	Colon/Rectum
HMF001668B	Urinary tract	Urethra	0.92	2.1354	true	Urinary tract
HMF002862A	Breast	ER-positive/HER2-negative	0.24	3.5394	false	Breast
HMF002408A	Esophagus		0.69	3.1636	false	Esophagus
HMF001693A	Lung	Non-Small Cell	0.54	3.9597	false	Lung
HMF000372A	Breast		0.73	2.7556	false	Breast
HMF001399A	Urinary tract	Bladder	0.58	3.4854	true	Urinary tract
HMF001858A	Esophagus		0.95	2.6303	false	Esophagus
HMF002706A	Kidney		0.75	3.1847	false	Kidney
HMF001517A	Lung	Non-Small Cell	0.57	2.1042	false	Lung
HMF003739A	Unknown	Unknown	0.9	2.7904	false	Other
HMF000062A	Colon/Rectum		0.57	3.0184	true	Colon/Rectum
HMF001331A	Nervous system	Glioblastoma Multiforme	0.74	2.0259	false	Nervous system
HMF000212A	Prostate		0.63	2.0244	true	Prostate
HMF000858A	Esophagus		0.65	2.0531	false	Esophagus
HMF000576A	Bone/Soft tissue	Undifferentiated sarcoma	0.69	1.8843	true	Bone/Soft tissue
HMF001187A	Lung	Non-Small Cell	0.65	4.0045	false	Lung
HMF002519A	Lung	Non-Small Cell	0.24	4.6268	false	Lung
HMF001998A	Colon/Rectum		0.28	4.9458	true	Colon/Rectum
HMF001597A	Breast	ER-positive/HER2-positive	0.79	1.8435	false	Breast
HMF002283A	Colon/Rectum		0.64	1.9267	true	Colon/Rectum
HMF003539A	Colon/Rectum		0.8	3.0537	true	Colon/Rectum
HMF000654A	Ovary		0.41	2.6782	false	Ovary
HMF003754A	Breast	ER-positive/HER2-negative	0.41	1.8776	false	Breast
HMF002936A	Skin	Melanoma	0.89	1.7461	true	Skin
HMF000214A	Skin	Melanoma	0.89	1.9103	true	Skin
HMF001654A	Breast	Triple negative	0.37	3.0718	false	Breast
HMF000568A	Esophagus		0.26	4.2603	false	Esophagus
HMF003016A	Uterus	Endometrial	0.34	3.3424	false	Uterus
HMF002971A	Prostate		0.31	3.434	false	Prostate
HMF003437A	Colon/Rectum		0.54	3.115	true	Colon/Rectum
HMF000428A	Kidney	Renal cell	0.26	2.8765	false	Kidney
HMF000659A	Small intestine	Duodenum	0.66	2.7576	false	Other
HMF002406A	Stomach		0.23	3.0124	false	Stomach
HMF002353A	Esophagus		0.25	1.8875	false	Esophagus
HMF001197A	Pancreas		0.32	3.2807	true	Pancreas
HMF002693A	Lung	Non-Small Cell	0.45	1.8561	false	Lung
HMF000174A	Prostate		0.54	1.9123	true	Prostate
HMF002638A	Breast	ER-positive/HER2-negative	0.35	3.5875	false	Breast
HMF002881A	Pancreas		0.31	1.8035	true	Pancreas
HMF002161A	Ovary		0.77	3.3543	false	Ovary
HMF003400A	Pancreas		0.41	3.2989	true	Pancreas
HMF003035A	Head and neck	Salivary Gland	0.92	2.0045	false	Head and neck
HMF001261A	Skin	Melanoma	0.41	1.8047	true	Skin
HMF003730A	Breast	ER-positive/HER2-negative	0.93	2.2922	false	Breast
HMF000302A	Lung	Small Cell	0.59	3.0872	false	Lung
HMF000850A	Colon/Rectum		0.54	3.5234	true	Colon/Rectum
HMF003732A	Prostate		0.83	1.7904	true	Prostate
HMF001522A	Colon/Rectum		0.55	3.5879	true	Colon/Rectum
HMF000471A	Uterus	Cervical	0.53	3.0726	false	Uterus
HMF002159A	Lung	Non-Small Cell	0.56	3.2817	true	Lung
HMF002404A	Ovary		0.77	1.8595	false	Ovary
HMF001628A	Breast	ER-positive/HER2-negative	0.82	3.0015	false	Breast
HMF002351A	Neuroendocrine	NET: Small Intestinal	0.71	2.3266	false	Neuroendocrine
HMF001311A	Uterus	Cervical	0.3	2.9064	false	Uterus
HMF000653A	Thyroid		0.59	1.7275	false	Thyroid
HMF002562A	Breast	ER-positive/HER2-negative	0.77	1.8848	false	Breast
HMF003125A	Colon/Rectum		0.39	4.9347	true	Colon/Rectum
HMF002896A	Breast	ER-positive/HER2-positive	0.61	1.8931	false	Breast
HMF000566A	Colon/Rectum		0.54	2.0969	false	Colon/Rectum
HMF000752A	Colon/Rectum		0.67	2.7915	true	Colon/Rectum
HMF000797A	Breast	Subtype unknown	0.82	2.1659	false	Breast
HMF001978A	Skin	Melanoma	0.64	3.2353	true	Skin
HMF002330A	Lung	Non-Small Cell	0.49	3.0444	false	Lung
HMF000811B	Esophagus		0.61	2.0778	false	Esophagus
HMF001038A	Bone/Soft tissue	Gastrointestinal stromal tumor (GIST)	0.92	2.0004	false	Bone/Soft tissue
HMF002587A	Skin	Melanoma	0.54	2.3198	true	Skin
HMF000375A	Ovary		0.82	2.0149	false	Ovary
HMF000100A	Breast	ER-positive/HER2-negative	0.35	3.7073	false	Breast
HMF000021A	Breast	Triple negative	0.71	1.6912	false	Breast
HMF000762A	Neuroendocrine	NET: Pancreatic	0.37	2.8752	false	Neuroendocrine
HMF002982A	Uterus	Endometrial	0.72	1.8552	false	Uterus
HMF002148A	Colon/Rectum		0.63	4.1298	true	Colon/Rectum
HMF000832A	Prostate		0.76	5.1128	false	Prostate
HMF002417A	Bone/Soft tissue	Gastrointestinal stromal tumor (GIST)	0.78	2.0574	false	Bone/Soft tissue
HMF001324A	Skin	Melanoma	0.2	4.2187	true	Skin
HMF001265A	Lung	Non-Small Cell	0.43	3.816	false	Lung
HMF002878A	Breast	ER-positive/HER2-negative	0.41	3.3054	false	Breast
HMF000451A	Esophagus		0.34	3.0923	false	Esophagus
HMF000263A	Bone/Soft tissue	Gastrointestinal stromal tumor (GIST)	0.93	2.0017	false	Bone/Soft tissue
HMF003050A	Prostate		0.78	2.0716	false	Prostate
HMF002007A	Biliary	Gall bladder	0.83	2.6512	false	Biliary
HMF002181A	Breast	ER-positive/HER2-negative	0.23	3.3615	false	Breast
HMF003449A	Breast	ER-negative/HER2-positive	0.77	3.4454	false	Breast
HMF000929A	Lung	Small Cell	0.72	2.9561	false	Lung
HMF000906A	Colon/Rectum		0.47	2.2551	false	Colon/Rectum
HMF001954A	Myeloid	Multiple Myeloma: Morbus Kahler	0.71	2.2897	false	Other
HMF001330A	Breast	ER-positive/HER2-positive	0.69	2.0978	false	Breast
HMF002748A	Colon/Rectum		0.58	3.2864	true	Colon/Rectum
HMF000084A	Esophagus		0.35	4.3206	false	Esophagus
HMF002768A	Skin	Melanoma	0.38	2.174	true	Skin
HMF000069A	Ovary		0.69	1.9896	false	Ovary
HMF002098A	Neuroendocrine	Gastrinoma: Stomach	0.92	1.8918	false	Neuroendocrine
HMF000859A	Colon/Rectum		0.27	2.0719	true	Colon/Rectum
HMF000921A	Nervous system	Glioblastoma Multiforme	0.87	1.8989	false	Nervous system
HMF003590A	Neuroendocrine	NET: Pancreatic	0.73	1.8191	false	Neuroendocrine
HMF003183A	Lung	Small Cell	0.43	3.4283	false	Lung
HMF001690A	Breast	ER-positive/HER2-negative	0.41	2.095	false	Breast
HMF001359A	Lung	Mix of SCLC & NSCLC	0.64	3.4351	false	Lung
HMF000902B	Prostate		0.65	2.8542	true	Prostate
HMF002009A	Liver	Hepatocellular	0.33	3.3502	false	Liver
HMF003689A	Lung	Non-Small Cell	0.39	2.7899	true	Lung
HMF001675A	Bone/Soft tissue	Sarcoma (Other)	0.5	2.479	false	Bone/Soft tissue
HMF000827A	Bone/Soft tissue	Sarcoma (Other)	0.77	2.5896	false	Bone/Soft tissue
HMF000685A	Prostate		0.68	3.3387	true	Prostate
HMF000115A	Prostate		0.28	4.3928	true	Prostate
HMF000303A	Colon/Rectum		0.22	3.0831	true	Colon/Rectum
HMF000376A	Prostate		0.84	3.6748	false	Prostate
HMF002166A	Bone/Soft tissue	Sarcoma	0.56	3.1432	false	Bone/Soft tissue
HMF002300A	Uterus	Endometrial	0.48	3.0839	false	Uterus
HMF002272A	Breast	ER-positive/HER2-negative	0.72	1.941	false	Breast
HMF002671A	Testis		0.46	2.8742	false	Other
HMF003281A	Skin	Melanoma	0.3	3.2812	true	Skin
HMF002813A	Breast	ER-positive/HER2-negative	0.8	2.8727	false	Breast
HMF001030A	Double primary	Bladder and Mesothelioma	0.6	3.4707	true	Other
HMF002743A	Breast	Triple negative	0.42	1.6746	false	Breast
HMF003657A	Skin	Melanoma	0.9	2.0148	true	Skin
HMF002434A	Prostate		0.49	2.211	true	Prostate
HMF000707A	Colon/Rectum		0.73	2.1406	true	Colon/Rectum
HMF002454A	Breast	ER-negative/HER2-positive	0.54	2.6349	false	Breast
HMF003805A	Colon/Rectum		0.48	1.9574	true	Colon/Rectum
HMF003770A	Urinary tract	Bladder	0.8	1.9983	true	Urinary tract
HMF001663B	Esophagus		0.42	2.2647	false	Esophagus
HMF002635A	Liver	Hepatocellular	0.71	1.8496	false	Liver
HMF001878A	Bone/Soft tissue	Liposarcoma	0.79	2.0573	false	Bone/Soft tissue
HMF000915A	Breast	ER-positive/HER2-positive	0.21	3.6718	false	Breast
HMF001641A	Breast	Triple negative	0.76	3.1884	false	Breast
HMF000681A	Lung	Non-Small Cell	0.24	2.9193	true	Lung
HMF003666A	Breast	Triple negative	0.36	3.3118	true	Breast
HMF001066A	Breast	Triple negative	0.67	1.8437	false	Breast
HMF000725A	Skin	Melanoma	0.64	2.2477	true	Skin
HMF001620A	Skin	Melanoma	0.23	3.4811	true	Skin
HMF001595A	Stomach	Gastric	0.48	5.2596	false	Stomach
HMF002952A	Breast	Triple negative	0.33	3.2342	true	Breast
HMF002459A	Lung	Non-Small Cell	0.31	3.4632	true	Lung
HMF002961A	Neuroendocrine	NET: Pancreatic	0.34	2.5698	false	Neuroendocrine
HMF003100A	Colon/Rectum		0.24	3.2112	false	Colon/Rectum
HMF001621A	Biliary	Gall bladder	0.27	2.9772	false	Biliary
HMF001379B	Colon/Rectum		0.67	2.3483	true	Colon/Rectum
HMF002826A	Biliary	Cholangiocarcinoma	0.89	1.7762	true	Biliary
HMF001342A	Colon/Rectum		0.66	2.8298	true	Colon/Rectum
HMF001405A	Breast	Triple negative	0.23	3.9597	false	Breast
HMF000426A	Esophagus		0.51	1.9468	false	Esophagus
HMF000356A	Lung	Non-Small Cell	0.9	1.7738	false	Lung
HMF001915A	Bone/Soft tissue	Sarcoma (Other)	0.38	1.8342	false	Bone/Soft tissue
HMF002796A	Breast	ER-positive/HER2-positive	0.95	3.3889	false	Breast
HMF002079A	Prostate		0.46	3.1001	true	Prostate
HMF002833A	Unknown	Unknown	0.95	2.0394	false	Other
HMF001064A	Breast	ER-positive/HER2-negative	0.88	1.8542	false	Breast
HMF003727A	Colon/Rectum		0.49	2.9051	true	Colon/Rectum
HMF002229A	Biliary	Gall bladder	0.89	1.8837	false	Biliary
HMF001659B	Biliary	Gall bladder	0.6	2.0474	false	Biliary
HMF002695A	Biliary	Cholangiocarcinoma	0.46	3.3704	false	Biliary
HMF003673A	Bone/Soft tissue	Osteosarcoma (Bone Cancer)	0.66	1.8983	true	Bone/Soft tissue
HMF001683A	Head and neck	Nasopharyngeal	0.39	3.6546	false	Head and neck
HMF003414A	Breast	ER-negative/HER2-positive	0.3	3.6411	false	Breast
HMF000523A	Colon/Rectum		0.83	3.1907	false	Colon/Rectum
HMF002078A	Ovary		0.57	3.1726	false	Ovary
HMF001616A	Kidney	Renal cell	0.42	1.9033	false	Kidney
HMF002348A	Neuroendocrine	NET: Small Intestinal	0.65	1.9042	false	Neuroendocrine
HMF002105A	Esophagus		0.77	4.3873	false	Esophagus
HMF003791A	Urinary tract	Pyelum	0.23	6.3097	true	Urinary tract
HMF003402A	Esophagus		0.78	2.5504	false	Esophagus
HMF001470A	Mesothelioma		0.84	1.9976	false	Mesothelioma
HMF001627A	Prostate		0.57	4.0639	true	Prostate
HMF000390A	Breast	ER-positive/HER2-negative	0.77	1.7332	false	Breast
HMF002727A	Biliary	Cholangiocarcinoma	0.35	1.7858	false	Biliary
HMF000080A	Ovary		0.55	2.0678	false	Ovary
HMF002809A	Breast	ER-positive/HER2-negative	0.37	3.8783	false	Breast
HMF001508A	Colon/Rectum		0.62	1.7462	true	Colon/Rectum
HMF003619A	Colon/Rectum		0.56	3.0943	true	Colon/Rectum
HMF000497A	Breast	ER-positive/HER2-negative	0.58	2.3678	false	Breast
HMF000417A	Breast	ER-positive/HER2-positive	0.44	2.8844	true	Breast
HMF003645A	Breast	ER-positive/HER2-negative	0.55	2.1086	false	Breast
HMF003186A	Urinary tract	Bladder	0.89	1.9419	true	Urinary tract
HMF003291A	Breast	Triple negative	0.53	1.6389	false	Breast
HMF002933A	Colon/Rectum		0.5	2.8301	true	Colon/Rectum
HMF001695A	Colon/Rectum		0.56	3.6082	true	Colon/Rectum
HMF001512A	Colon/Rectum		0.3	1.8679	true	Colon/Rectum
HMF002983A	Lung	Non-Small Cell	0.89	1.91	false	Lung
HMF000840A	Prostate		0.65	4.2466	true	Prostate
HMF000404A	Mesothelioma		0.46	3.7987	true	Mesothelioma
HMF002690A	Prostate		0.61	2.4054	true	Prostate
HMF003408A	Lung	Non-Small Cell	0.89	2.588	false	Lung
HMF003469A	Bone/Soft tissue	Sarcoma (Other)	0.9	2.0351	true	Bone/Soft tissue
HMF002015A	Skin	Melanoma	0.69	3.6594	true	Skin
HMF000481A	Esophagus		0.51	3.5148	false	Esophagus
HMF003433A	Nervous system	Glioma: anaplastic astrocytoma-like	0.34	3.0179	false	Nervous system
HMF001128A	Breast	Triple negative	0.66	2.9801	false	Breast
HMF000412A	Biliary	Cholangiocarcinoma	0.36	2.6065	false	Biliary
HMF002100A	Colon/Rectum		0.49	1.8386	true	Colon/Rectum
HMF001402A	Bone/Soft tissue	Rhabdomyosarcoma	0.9	3.2215	false	Bone/Soft tissue
HMF003742A	Esophagus		0.9	1.9154	false	Esophagus
HMF003587A	Esophagus		0.21	3.4024	false	Esophagus
HMF002758A	Neuroendocrine	NET: Pancreatic	0.62	1.3662	false	Neuroendocrine
HMF001990A	Thyroid		0.42	1.9569	false	Thyroid
HMF003802A	Breast	ER-positive/HER2-negative	0.22	1.9043	false	Breast
HMF000687A	Unknown	Lower GI	0.95	2.6423	false	Other
HMF002048A	Biliary	Cholangiocarcinoma	0.62	1.8638	false	Biliary
HMF003356A	Urinary tract	Bladder	0.4	3.1219	true	Urinary tract
HMF002476A	Prostate		0.85	3.5205	true	Prostate
HMF003374A	Breast	ER-positive/HER2-negative	0.65	2.966	false	Breast
HMF002643B	Uterus	Cervical	0.65	1.9965	false	Uterus
HMF003800A	Breast	Triple negative	0.52	3.4344	false	Breast
HMF002721A	Breast	ER-positive/HER2-negative	0.48	3.1173	false	Breast
HMF001993A	Colon/Rectum		0.65	3.116	true	Colon/Rectum
HMF002710A	Prostate		0.5	3.7611	true	Prostate
HMF001819A	Lymphoid	Other	0.96	2.0728	false	Lymphoid
HMF003404A	Colon/Rectum		0.62	1.8711	true	Colon/Rectum
HMF000373A	Bone/Soft tissue	Sarcoma (Other)	0.84	3.5695	false	Bone/Soft tissue
HMF003254A	Skin	Merkel-cell carcinoma	0.76	2.0533	false	Skin
HMF003010A	Lung	Non-Small Cell	0.4	3.1062	true	Lung
HMF002443A	Esophagus		0.67	2.4792	false	Esophagus
HMF001537A	Prostate		0.81	2.3139	true	Prostate
HMF000592A	Skin	Melanoma	0.87	3.9306	true	Skin
HMF002623A	Biliary	Cholangiocarcinoma	0.2	2.1643	false	Biliary
HMF001848A	Lung	Non-Small Cell	0.49	2.8854	true	Lung
HMF002714A	Ovary		0.34	3.5359	false	Ovary
HMF000418A	Skin	Melanoma	0.76	2.6211	true	Skin
HMF000205A	Prostate		0.95	2.0184	true	Prostate
HMF001894A	Thyroid		0.33	4.036	false	Thyroid
HMF002842A	Lung	Non-Small Cell	0.4	3.0275	true	Lung
HMF001895A	Esophagus		0.24	2.4461	false	Esophagus
HMF003229A	Kidney	Renal cell	0.46	2.8634	false	Kidney
HMF003290A	Lung	Non-Small Cell	0.4	3.1807	false	Lung
HMF002176A	Bone/Soft tissue	Chondrosarcoma	0.74	2.8661	false	Bone/Soft tissue
HMF003488A	Nervous system	Plexuspapilloom	0.63	2.4902	false	Nervous system
HMF003662A	Liver	Hepatocellular	0.72	1.9684	false	Liver
HMF002841A	Breast	ER-positive/HER2-negative	0.36	5.6533	false	Breast
HMF000282A	Urinary tract	Other	0.65	3.7473	true	Urinary tract
HMF000580A	Skin	Melanoma	0.63	2.2014	true	Skin
HMF003445A	Colon/Rectum		0.28	3.0937	true	Colon/Rectum
HMF003428A	Lung	Non-Small Cell	0.86	2.0034	false	Lung
HMF001228A	Breast	ER-positive/HER2-negative	0.65	1.8364	false	Breast
HMF000661A	Bone/Soft tissue	Gastrointestinal stromal tumor (GIST)	0.71	1.8184	false	Bone/Soft tissue
HMF001920A	Skin	Melanoma	0.31	3.142	true	Skin
HMF000813A	Colon/Rectum		0.31	3.2586	true	Colon/Rectum
HMF003394A	Colon/Rectum		0.78	2.1915	false	Colon/Rectum
HMF003319A	Breast	ER-positive/HER2-negative	0.57	2.7702	true	Breast
HMF001899A	Prostate		0.58	3.668	false	Prostate
HMF001156A	Colon/Rectum		0.71	1.9882	true	Colon/Rectum
HMF001070A	Nervous system	Glioblastoma Multiforme	0.82	2.1515	false	Nervous system
HMF002117A	Esophagus		0.38	3.127	false	Esophagus
HMF002747A	Breast	Subtype unknown	0.53	3.9454	false	Breast
HMF000504A	Breast	ER-positive/HER2-negative	0.44	2.1029	false	Breast
[truncated: 2,359 more rows]
