# Supplementary material for: Unscrambling cancer genomes via integrated analysis of structural variation and copy number
Source: Cell Genom. 2022 Mar 22;2(4):100112. doi: 10.1016/j.xgen.2022.100112 (PMC9903802; doi:10.1016/j.xgen.2022.100112)
Supplement: Table S3. Counts of structural variants by sample and classification, related to Figure 2 [file mmc4.zip › xgen_100112_mmc4.csv]

HmfSampleId	TotalSVs	Deletion	Duplication	Complex	LINE	TwoBreakReciprocal	TwoBreakOther	UnbalancedTranslocation	Incomplete
HMF000135A	914	459	86	308	7	17	6	25	6
HMF000775A	420	70	12	17	290	0	14	6	11
HMF001531A	26	6	15	0	0	0	4	0	1
HMF000122A	276	104	97	36	7	6	9	12	5
HMF001983A	58	20	7	10	17	0	1	2	1
HMF001552A	86	58	8	3	8	0	5	3	1
HMF002906A	303	82	22	151	12	4	12	5	15
HMF001844A	144	28	35	60	0	4	4	8	5
HMF001785A	89	40	2	46	0	0	0	0	1
HMF002074A	557	76	62	325	41	12	12	15	14
HMF001563A	442	48	8	358	6	6	8	2	6
HMF001528A	293	15	13	232	21	2	2	6	2
HMF003278A	155	15	9	118	1	2	4	0	6
HMF002943A	366	64	12	192	44	33	7	6	8
HMF001165A	10	5	0	3	0	0	1	0	1
HMF001216A	293	51	19	201	0	2	9	1	10
HMF000335A	240	58	8	133	28	6	5	0	2
HMF001222A	1322	13	13	1276	0	0	7	2	11
HMF003538A	36	25	5	0	0	6	0	0	0
HMF002317A	549	58	9	267	190	8	10	3	4
HMF000798A	530	46	18	407	2	2	17	2	36
HMF002882A	73	14	26	24	4	0	3	2	0
HMF000812B	479	43	260	97	18	20	24	6	11
HMF001631A	353	239	19	53	14	7	10	9	2
HMF003471A	448	76	4	287	10	24	27	8	12
HMF002968A	119	87	3	23	0	2	2	0	2
HMF001549A	274	28	18	172	39	0	8	1	8
HMF002852B	426	49	22	313	12	11	11	2	6
HMF003420A	131	62	5	59	2	0	2	1	0
HMF003307A	201	43	65	36	14	12	10	12	9
HMF003797A	1098	227	50	192	566	19	23	11	10
HMF002966A	411	55	43	224	1	2	31	12	43
HMF002464B	232	15	6	186	8	0	8	0	9
HMF003318A	295	42	13	195	19	8	9	4	5
HMF000834B	249	14	2	210	7	6	7	0	3
HMF002116A	25	4	3	5	11	2	0	0	0
HMF003692A	570	351	20	153	6	6	18	12	4
HMF003050A	212	38	11	112	49	2	0	0	0
HMF000200A	72	41	8	16	1	2	2	1	1
HMF003502A	594	407	79	66	0	24	4	7	7
HMF000283A	53	29	3	18	2	0	0	0	1
HMF000948A	14	10	1	3	0	0	0	0	0
HMF001877A	15	6	4	0	2	0	2	0	1
HMF003734A	120	67	23	9	1	9	6	0	5
HMF003487A	4	0	0	3	0	0	0	0	1
HMF000479A	778	217	415	64	17	18	19	20	8
HMF002457A	500	24	9	407	30	2	8	6	14
HMF003579A	28	19	3	6	0	0	0	0	0
HMF002035A	1477	563	475	268	31	53	36	24	27
HMF002392A	292	96	24	127	0	12	25	2	6
HMF000338A	128	20	4	76	2	0	13	1	12
HMF003136A	177	9	2	165	0	0	0	0	1
HMF002237A	128	14	10	95	0	0	6	0	3
HMF000560A	543	228	50	87	135	14	17	6	6
HMF000886B	507	73	20	377	15	8	8	1	5
HMF002687A	66	22	18	16	3	2	3	0	2
HMF003202A	213	29	12	51	95	8	4	5	9
HMF003784A	282	24	16	198	1	2	10	4	27
HMF000856B	214	17	3	169	0	0	4	0	21
HMF002684A	21	7	1	12	0	0	0	0	1
HMF000990A	21	18	0	0	0	0	2	1	0
HMF002764A	634	177	45	341	1	14	22	18	16
HMF003578A	5	2	1	0	0	0	2	0	0
HMF003787A	166	70	15	55	9	12	3	0	2
HMF001423B	1552	709	327	199	201	32	39	28	17
HMF000332A	1089	73	679	191	20	47	56	2	21
HMF003145A	3	2	0	0	0	0	0	1	0
HMF001237A	3	1	2	0	0	0	0	0	0
HMF002377A	785	44	65	586	1	10	33	6	40
HMF000256A	175	74	7	76	0	0	11	0	7
HMF001013A	74	35	17	13	0	2	1	4	2
HMF002729A	512	200	134	112	3	17	23	12	11
HMF002238A	235	67	24	109	21	0	11	2	1
HMF002891A	7	1	1	4	0	0	0	0	1
HMF001842A	3	1	1	0	0	0	1	0	0
HMF000459A	40	6	2	25	0	4	0	1	2
HMF002455A	7	2	1	0	0	0	1	2	1
HMF000662A	2213	33	31	2077	4	4	16	5	43
HMF001024A	639	34	461	73	5	18	40	2	6
HMF001829A	8	2	4	0	0	2	0	0	0
HMF000299B	85	20	25	22	7	0	4	2	5
HMF002027A	329	59	11	155	82	0	14	0	8
HMF002185A	86	36	8	19	10	9	0	2	2
HMF001885A	293	206	10	58	0	6	3	9	1
HMF003422A	214	28	26	146	1	0	2	5	6
HMF001977B	28	19	5	0	0	2	2	0	0
HMF000301A	533	50	11	456	0	0	10	2	4
HMF003439A	208	38	5	148	2	0	8	0	7
HMF003068B	195	39	28	87	0	12	11	4	14
HMF000059A	281	73	17	128	47	4	4	0	8
HMF001965A	373	52	10	93	206	0	6	0	6
HMF001250A	456	207	143	51	23	13	11	2	6
HMF001916C	901	486	59	305	15	8	13	15	0
HMF002324A	624	376	18	141	30	18	23	11	7
HMF002210A	173	19	21	83	0	16	11	2	21
HMF003684A	249	30	37	173	0	2	2	3	2
HMF000359A	26	14	2	2	0	0	5	2	1
HMF001401A	350	15	3	326	0	0	3	1	2
HMF001390A	323	72	17	205	0	10	12	0	7
HMF000880A	79	25	8	40	1	2	2	0	1
HMF003561A	3	2	0	0	0	0	0	0	1
HMF000639A	361	17	12	327	0	0	2	0	3
HMF002774A	111	37	6	56	2	4	2	0	4
HMF001635B	225	120	18	8	70	4	4	0	1
HMF002735A	440	90	24	142	143	15	14	9	3
HMF000854B	342	141	19	158	0	4	6	6	8
HMF003769A	335	61	98	89	62	4	12	3	6
HMF003554A	112	39	7	48	3	11	3	1	0
HMF000066A	173	35	16	82	9	2	17	0	12
HMF003482A	10	4	2	4	0	0	0	0	0
HMF003138A	29	15	3	3	7	0	0	0	1
HMF002394A	179	45	9	102	18	2	1	0	2
HMF000987A	355	118	17	174	0	10	15	8	13
HMF003041A	40	3	2	35	0	0	0	0	0
HMF003112A	38	16	15	0	0	2	4	0	1
HMF000957A	229	70	4	118	27	2	6	1	1
HMF002994A	109	14	7	25	43	0	7	5	8
HMF002776A	165	111	13	23	5	2	5	3	3
HMF002816A	498	54	18	361	40	4	6	9	6
HMF001288B	71	7	4	9	46	0	4	0	1
HMF001566A	263	74	7	141	30	2	3	1	5
HMF002800A	383	81	18	98	161	2	12	7	4
HMF003080A	230	65	27	94	0	24	11	4	5
HMF002273A	272	95	17	79	51	14	5	0	11
HMF001185A	14	3	1	4	2	0	2	0	2
HMF000882A	177	24	13	20	113	2	3	2	0
HMF001938A	193	37	3	132	11	2	2	2	4
HMF002910A	33	12	2	19	0	0	0	0	0
HMF002740A	76	32	6	27	3	0	3	3	2
HMF002742A	16	13	2	0	0	0	0	0	1
HMF003298A	334	140	93	55	34	2	4	4	2
HMF003897A	143	32	15	79	2	2	3	4	6
HMF001114A	55	25	8	12	0	6	0	0	4
HMF001272B	780	37	11	686	30	2	10	1	3
HMF001774A	811	81	64	624	0	9	14	7	12
HMF000750A	534	50	10	464	4	0	0	1	5
HMF001060A	186	45	15	23	97	0	3	1	2
HMF002855A	124	36	24	44	0	4	4	2	10
HMF003726A	165	16	5	130	0	4	4	0	6
HMF000273A	182	28	12	116	3	2	11	5	5
HMF000272A	379	99	16	42	190	8	17	3	4
HMF001438A	67	26	11	4	14	2	2	2	6
HMF003399A	357	19	8	321	2	0	2	0	5
HMF000012A	78	11	9	49	0	0	0	1	8
HMF000922A	118	28	3	50	20	5	9	1	2
HMF002560A	279	33	7	227	0	6	3	2	1
HMF002270A	503	62	15	348	24	6	23	9	16
HMF001784A	210	81	7	101	2	6	6	2	5
HMF003714A	646	5	4	627	3	0	5	1	1
HMF000769A	206	13	12	167	1	0	8	0	5
HMF003717A	126	32	15	15	43	0	14	6	1
HMF002781A	442	150	28	211	5	20	6	9	13
HMF000161A	264	134	52	38	15	4	7	8	6
HMF000539A	302	48	12	231	0	5	4	1	1
HMF002369A	542	344	51	86	36	3	8	7	7
HMF001507A	31	14	12	0	0	2	2	0	1
HMF000710A	51	4	1	37	2	6	0	0	1
HMF000347A	105	38	12	40	2	0	2	1	10
HMF002094A	1258	61	13	1013	110	14	17	13	17
HMF002928A	20	8	8	3	0	0	1	0	0
HMF002302A	830	107	27	598	52	8	18	6	14
HMF001840A	146	66	19	12	28	6	4	2	9
HMF001838A	391	118	49	85	106	9	6	7	11
HMF003702A	1	0	1	0	0	0	0	0	0
HMF000647A	12	8	3	0	0	0	0	1	0
HMF000405A	278	22	11	217	0	5	11	0	12
HMF002503A	62	41	3	13	0	2	1	2	0
HMF002358A	179	15	3	152	2	4	3	0	0
HMF001585A	348	50	52	156	41	24	13	4	8
HMF001367A	66	21	16	7	2	10	4	5	1
HMF003017A	118	21	4	82	0	3	6	0	2
HMF001021A	5	2	1	0	0	0	2	0	0
HMF002879A	216	56	7	139	0	6	8	0	0
HMF003648B	171	17	108	25	2	5	8	1	5
HMF000732A	685	94	22	83	439	10	20	1	16
HMF003052A	6	5	1	0	0	0	0	0	0
HMF001764A	122	12	10	91	2	0	2	1	4
HMF001282A	51	25	6	4	3	2	5	3	3
HMF002627A	47	14	6	10	12	2	0	2	1
HMF001815A	74	22	17	17	2	3	7	2	4
HMF001704A	453	65	36	72	244	4	24	4	4
HMF000609A	251	40	13	164	6	6	8	4	10
HMF000814A	321	88	9	155	51	4	9	1	4
HMF003111A	48	10	26	3	0	2	1	0	6
HMF000020B	200	80	27	57	19	14	2	0	1
HMF001007A	243	72	59	80	5	11	7	1	8
HMF000761A	442	217	12	168	5	8	26	4	2
HMF002453A	52	19	18	7	0	4	2	0	2
HMF003107A	9	4	3	0	0	0	2	0	0
HMF000349A	90	35	6	18	19	0	5	4	3
HMF000795A	10	3	5	0	0	2	0	0	0
HMF000831A	21	12	3	4	0	2	0	0	0
HMF003462A	194	79	33	60	6	0	7	3	6
HMF001287A	512	28	6	380	73	0	8	5	12
HMF001658A	99	27	4	27	34	4	0	1	2
HMF002136A	544	141	49	214	114	7	6	5	8
HMF003234A	242	67	27	84	48	4	4	2	6
HMF000419A	4	4	0	0	0	0	0	0	0
HMF002400B	55	16	15	15	1	2	1	2	3
HMF003078A	11	4	1	4	0	0	2	0	0
HMF002893A	214	40	8	154	0	4	3	1	4
HMF002807A	9	4	3	0	0	2	0	0	0
HMF001303A	140	32	14	55	32	0	5	1	1
HMF000666B	168	44	8	101	0	4	3	4	4
HMF000094A	107	29	5	70	0	2	0	1	0
HMF000610A	85	55	3	18	2	4	0	2	1
HMF001927A	362	59	52	116	96	13	14	3	9
HMF000167A	381	65	12	211	55	6	12	10	10
HMF002570A	30	11	7	9	0	0	3	0	0
HMF000577A	359	60	86	177	16	2	13	1	4
HMF003638A	277	52	24	165	17	4	6	7	2
HMF001376A	29	14	0	12	0	0	0	0	3
HMF001736A	193	14	6	151	12	4	6	0	0
HMF000411B	930	242	490	114	7	36	26	12	3
HMF001822B	773	39	33	667	2	2	11	8	11
HMF000331A	209	16	9	164	3	2	2	1	12
HMF002991A	57	5	4	39	0	2	3	2	2
HMF001462A	98	34	27	13	12	3	5	1	3
HMF003386A	49	13	5	8	10	7	2	0	4
HMF002289A	275	93	11	125	4	4	16	3	19
HMF001749A	72	27	9	31	0	2	2	0	1
HMF000322A	13	8	5	0	0	0	0	0	0
HMF000445A	93	16	13	59	2	0	2	0	1
HMF002736A	133	58	9	40	11	4	8	1	2
HMF001761A	7	2	3	0	2	0	0	0	0
HMF003314A	419	62	12	318	6	14	3	1	3
HMF003411A	34	15	9	3	1	0	3	0	3
HMF003113A	380	50	13	273	2	4	15	15	8
HMF001562A	311	52	53	137	32	11	13	5	8
HMF000531A	366	180	38	38	71	14	14	5	6
HMF002889A	1009	401	93	446	22	10	15	14	8
HMF003543A	192	42	8	9	130	0	1	0	2
HMF003085A	143	45	19	48	9	0	15	1	6
HMF001742A	336	91	11	68	135	8	12	0	11
HMF003777A	219	30	23	54	104	0	3	1	4
HMF000909A	237	150	17	45	0	4	8	8	5
HMF001031A	114	7	6	89	6	2	1	1	2
HMF002838A	40	1	2	34	1	2	0	0	0
HMF001122A	10	1	5	0	0	4	0	0	0
HMF000632A	26	15	5	0	4	0	1	1	0
HMF003700A	264	87	24	39	80	2	10	11	11
HMF002080A	526	46	27	386	20	4	13	19	11
HMF002347A	63	32	9	15	0	4	2	1	0
HMF000600A	473	64	19	277	91	2	10	3	7
HMF001244A	221	53	23	118	0	4	9	9	5
HMF001410B	309	39	15	164	73	6	3	1	8
HMF001540A	133	57	7	60	0	2	6	0	1
HMF000079A	221	52	9	124	5	0	13	7	11
HMF002365A	4	1	2	0	0	0	0	1	0
HMF000972A	203	53	4	136	0	4	2	0	4
HMF000835B	86	24	4	55	0	0	0	1	2
HMF002620A	84	36	12	4	29	2	0	1	0
HMF001661A	150	42	26	66	6	2	2	2	4
HMF001306A	1	1	0	0	0	0	0	0	0
HMF003623A	8	3	5	0	0	0	0	0	0
HMF001393A	71	18	10	21	2	8	3	7	2
HMF001851A	638	172	214	146	15	43	23	14	11
HMF001164A	307	64	80	140	0	7	7	4	5
HMF000983A	860	40	592	120	5	14	63	6	20
HMF000513A	114	44	41	16	7	0	3	0	3
HMF003485A	36	14	1	20	0	0	1	0	0
HMF000800A	98	18	4	59	12	0	5	0	0
HMF002935A	9	3	3	3	0	0	0	0	0
HMF003168A	34	11	2	11	2	4	1	0	3
HMF000203B	430	148	27	209	6	4	13	8	15
HMF001428A	32	6	2	19	4	0	0	0	1
HMF000448A	127	65	12	30	9	0	2	7	2
HMF000293A	97	37	8	12	7	20	11	0	2
HMF002811A	434	80	17	149	177	2	2	2	5
HMF002642A	193	35	14	120	9	10	3	0	2
HMF001999B	185	48	10	31	78	4	4	5	5
HMF001583A	305	27	7	151	93	4	6	9	8
HMF001648A	210	27	17	125	12	4	15	2	8
HMF000578A	3	3	0	0	0	0	0	0	0
HMF000128A	263	66	18	130	18	4	10	7	10
HMF002865A	378	36	7	171	139	7	15	2	1
HMF003669A	91	33	5	0	50	2	0	0	1
HMF001163A	409	31	14	345	10	4	0	1	4
HMF000606A	80	30	5	9	28	0	3	2	3
HMF003653B	225	57	20	25	104	4	11	0	4
HMF003137A	140	19	7	89	14	5	4	0	2
HMF002033A	357	58	132	96	21	16	17	9	8
HMF003798A	1587	759	73	276	390	26	25	22	16
HMF002636A	65	8	1	55	0	0	0	0	1
HMF002351A	9	1	6	0	0	2	0	0	0
HMF000576A	33	5	4	22	0	2	0	0	0
HMF002552A	80	43	4	20	0	4	2	2	5
HMF002330A	174	65	37	38	13	6	8	1	6
HMF001697A	1239	110	762	222	2	24	82	13	24
HMF001654A	538	149	34	289	5	16	22	12	11
HMF000021A	491	242	60	143	8	14	5	14	5
HMF003611A	560	217	64	188	47	24	6	5	9
HMF002896A	1097	36	19	1018	0	0	8	5	11
HMF002454A	1110	155	111	507	259	16	29	18	15
HMF004251A	209	46	12	142	0	7	0	1	1
HMF000350B	575	102	13	255	150	13	23	5	14
HMF001265A	224	74	44	77	2	14	9	2	2
HMF002689A	482	50	12	392	2	4	12	1	9
HMF001359A	352	36	37	158	91	6	11	1	12
HMF002955A	107	28	13	56	2	2	0	1	5
HMF002144A	276	52	18	4	192	4	4	0	2
HMF003376A	1701	1163	360	51	28	42	30	17	10
HMF000418A	140	48	8	58	1	9	4	2	10
HMF000127A	1005	125	49	207	550	6	32	10	26
HMF000592A	673	56	19	569	5	8	13	1	2
HMF001848A	269	23	4	233	1	2	2	1	3
HMF002842A	181	79	29	43	7	2	14	3	4
HMF001581A	9	5	3	0	0	0	0	1	0
HMF003622A	348	84	18	204	18	5	8	6	5
HMF001892A	397	62	22	286	4	4	11	4	4
HMF000344A	1310	285	287	411	216	23	36	27	25
HMF002568A	1043	63	30	901	28	4	7	3	7
HMF000415A	176	25	12	120	11	3	3	1	1
HMF001426A	81	28	33	11	1	0	6	0	2
HMF000486A	347	146	29	104	31	7	12	3	15
HMF002378A	432	118	24	136	132	2	8	5	7
HMF003067A	571	92	27	253	157	10	7	6	19
HMF002655A	107	9	4	83	7	2	1	0	1
HMF000008B	231	40	7	35	139	6	0	2	2
HMF003786A	228	77	12	50	67	5	5	5	7
HMF000262A	473	48	3	394	0	2	15	4	7
HMF002886A	57	31	3	20	0	0	2	0	1
HMF000624A	632	419	4	148	8	14	17	18	4
HMF001958A	837	372	88	234	63	33	23	7	17
HMF003327A	542	60	19	381	16	8	25	20	13
HMF002338A	4	1	3	0	0	0	0	0	0
HMF002512A	366	148	43	63	82	12	5	7	6
HMF003441A	373	254	20	40	16	16	8	11	8
HMF001923A	734	40	42	578	0	4	20	9	41
HMF001494A	346	33	17	202	74	4	6	4	6
HMF002779A	49	29	0	9	0	4	2	3	2
HMF002579A	358	81	207	33	0	8	16	3	10
HMF002911A	91	34	10	37	1	4	4	0	1
HMF000290B	594	40	19	81	420	2	19	0	13
HMF003604A	332	90	46	163	14	2	6	4	7
HMF002939A	508	106	93	82	192	2	13	9	11
HMF003776A	6	3	3	0	0	0	0	0	0
HMF003169A	73	11	4	0	54	4	0	0	0
HMF002047A	176	56	19	47	21	2	16	7	8
HMF001039A	586	75	20	164	289	27	6	2	3
HMF002337A	259	46	14	136	34	14	4	3	8
HMF002052A	72	20	3	2	39	0	2	3	3
HMF003048A	134	46	28	20	34	0	2	1	3
HMF003128A	351	53	11	102	154	2	12	8	9
HMF002298A	211	135	28	27	10	0	3	1	7
HMF002128A	259	160	16	37	35	4	3	3	1
HMF001295A	381	206	14	119	16	18	1	6	1
HMF000701A	263	31	17	101	95	8	7	1	3
HMF000464A	570	45	371	90	2	22	26	3	11
HMF002846A	519	24	19	445	5	4	11	6	5
HMF000907A	78	7	0	62	5	0	2	0	2
HMF000028B	179	38	24	93	0	4	10	1	9
HMF002944A	708	287	68	74	230	8	17	9	15
HMF001327A	737	88	85	467	28	26	23	9	11
HMF000289A	132	35	15	51	4	4	18	0	5
HMF002246A	121	43	8	18	35	4	6	4	3
HMF000727A	154	41	36	42	0	18	9	2	6
HMF003231A	791	531	10	196	3	24	5	13	9
HMF003643A	208	18	10	125	41	4	4	0	6
HMF000071A	199	25	7	93	45	0	18	3	8
HMF002157A	669	176	56	245	136	10	22	12	12
HMF003644A	102	44	34	6	9	2	2	5	0
HMF001703A	7	2	4	0	0	0	1	0	0
HMF001447A	200	36	34	100	11	13	3	1	2
HMF002345A	41	6	9	13	4	4	0	4	1
HMF000410A	11	4	1	0	4	0	2	0	0
HMF001919A	105	26	8	61	6	0	3	0	1
HMF000505A	438	61	25	318	14	2	7	3	8
HMF000520A	472	52	20	327	27	2	14	8	22
HMF004382A	155	70	19	38	7	4	5	6	6
HMF000719A	589	214	53	296	5	6	7	1	7
HMF002195A	1060	96	16	902	4	4	17	10	11
HMF000319B	503	88	14	194	153	6	17	18	13
HMF001138A	632	157	8	421	4	22	16	2	2
HMF003328A	168	30	6	110	8	2	2	1	9
HMF003528A	392	53	15	282	13	4	11	3	11
HMF000514A	181	23	44	97	6	4	6	1	0
HMF003162A	92	74	7	6	0	4	0	0	1
HMF000703B	564	79	15	293	129	3	26	4	15
HMF000061B	235	41	7	144	12	8	7	2	14
HMF003024A	263	76	20	125	29	0	5	2	6
HMF000879A	85	38	7	20	6	0	9	0	5
HMF001050A	59	15	6	30	2	0	4	0	2
HMF000593A	623	261	31	155	136	6	20	8	6
HMF004202A	530	144	112	209	14	15	13	15	8
HMF003407A	375	62	10	258	35	4	4	1	1
HMF001286A	363	35	17	153	123	3	17	5	10
HMF001567A	367	108	12	195	30	2	8	2	10
HMF001245A	148	84	19	34	2	7	0	0	2
HMF002191A	143	77	25	27	2	4	7	0	1
HMF001459A	73	25	2	19	6	14	6	1	0
HMF001398A	141	30	10	78	2	10	8	0	3
HMF000942A	303	148	16	94	8	9	9	6	13
HMF001456A	278	30	14	185	34	6	8	0	1
HMF002165A	443	107	29	57	210	10	14	3	13
HMF003129A	264	68	14	124	42	2	8	1	5
HMF002964A	258	70	27	111	23	19	6	1	1
HMF001557A	227	83	30	60	31	9	8	3	3
HMF000111A	304	58	13	93	107	0	10	4	19
HMF002668A	100	24	12	14	30	0	9	4	7
HMF001792A	53	18	2	21	2	2	3	2	3
HMF001091A	140	76	14	37	0	4	1	4	4
HMF002500A	218	48	34	58	67	2	1	2	6
HMF000315A	20	7	5	3	3	0	1	1	0
HMF001737A	421	237	14	117	4	0	20	4	25
HMF001313A	328	22	6	277	4	4	7	2	6
HMF000407B	140	62	17	18	9	21	8	0	5
HMF002243A	114	16	7	87	0	2	0	0	2
HMF002472A	139	39	33	50	2	5	4	3	3
HMF001037A	148	25	10	58	28	10	11	1	5
HMF000574A	596	166	134	189	58	22	21	3	3
HMF002264A	40	17	10	0	6	2	0	5	0
HMF002187A	446	47	126	209	19	6	20	1	18
HMF000384A	576	354	41	123	10	26	8	6	8
HMF002425A	327	35	24	226	2	2	8	12	18
HMF003959A	223	31	14	141	8	8	13	5	3
HMF000340A	371	130	28	182	0	6	18	3	4
HMF004399A	243	48	7	110	49	2	12	9	6
HMF001676A	293	61	16	168	6	13	6	15	8
HMF001495A	320	98	15	177	5	16	6	2	1
HMF003192A	450	77	22	253	64	4	5	10	15
HMF001113A	87	17	6	58	2	2	0	1	1
HMF004170A	67	37	7	12	6	0	4	0	1
HMF004359A	467	232	23	77	100	9	13	0	13
HMF004226A	264	68	15	42	105	2	13	13	6
HMF004388A	610	82	28	175	280	6	19	5	15
HMF004279A	298	154	58	45	13	0	5	15	8
HMF001746A	97	73	7	8	0	6	2	0	1
HMF004219A	405	53	220	83	11	14	8	6	10
HMF004011A	152	44	18	74	5	4	2	5	0
HMF004256A	279	140	23	53	21	8	15	5	14
HMF004134A	425	135	34	195	27	6	14	5	9
HMF004122A	236	159	18	24	0	10	13	9	3
HMF004369A	317	83	21	163	9	10	6	12	13
HMF003916A	122	36	4	0	80	0	1	0	1
HMF004370A	1732	145	72	397	989	26	58	12	33
HMF004230A	56	25	10	9	0	2	9	1	0
HMF003880B	2	1	0	0	0	0	0	0	1
HMF003827B	126	17	21	71	0	4	3	0	10
HMF003844A	209	46	3	106	10	4	25	3	12
HMF003830A	243	38	11	135	27	15	11	1	5
HMF004336A	225	51	15	127	13	2	10	3	4
HMF004161A	210	14	9	172	2	2	6	1	4
HMF004190A	67	21	16	15	0	0	2	7	6
HMF004058A	522	115	26	252	89	4	14	10	12
HMF004149A	88	29	9	31	0	0	7	6	6
HMF004159A	838	37	24	669	66	2	13	14	13
HMF004320A	234	98	22	86	1	11	10	1	5
HMF003966A	147	60	43	30	0	0	3	5	6
HMF004139A	280	68	33	116	32	6	13	7	5
HMF003859A	402	100	68	148	31	9	24	9	13
HMF004275A	539	135	23	52	287	8	17	8	9
HMF004039A	279	82	8	165	0	10	9	1	4
HMF004247A	171	24	10	117	0	2	9	2	7
HMF003813A	647	91	28	438	33	8	27	10	12
HMF004344A	249	43	19	153	9	2	9	4	10
HMF003973A	89	34	24	28	0	0	0	2	1
HMF004008A	492	60	16	228	154	4	12	9	9
HMF004103A	179	70	17	53	4	10	10	4	11
HMF003952A	60	20	13	18	5	0	4	0	0
HMF004152A	117	24	7	82	0	2	0	0	2
HMF003956A	134	7	6	102	3	2	4	0	10
HMF004153A	536	40	17	460	0	2	7	3	7
HMF004299A	77	16	13	42	3	0	1	1	1
HMF003920A	221	36	14	153	2	2	9	3	2
HMF004273A	119	8	1	108	0	2	0	0	0
HMF003982A	799	81	56	95	500	2	41	1	23
HMF004022A	595	230	20	244	49	8	17	18	9
HMF004177B	186	46	29	84	8	6	7	1	5
HMF004102A	575	73	47	353	61	7	20	3	11
HMF004133A	326	49	8	206	31	4	16	1	11
HMF004365A	39	30	0	6	0	2	1	0	0
HMF004168A	136	44	5	61	6	6	10	0	4
HMF004079A	101	7	4	86	0	2	2	0	0
HMF004195A	738	201	305	83	84	26	23	6	10
HMF004261A	70	3	0	65	0	0	0	1	1
HMF004319A	556	82	18	422	2	2	14	2	14
HMF004282A	594	29	24	375	71	2	35	20	38
HMF003913A	49	16	14	8	4	0	0	0	7
HMF003889A	298	91	18	94	65	10	4	4	12
HMF003912A	444	75	20	331	4	4	4	0	6
HMF001556A	50	9	5	35	0	0	0	0	1
HMF002491A	286	70	66	131	4	4	5	5	1
HMF002836A	15	8	1	6	0	0	0	0	0
HMF001551A	121	19	3	94	0	0	1	1	3
HMF000688A	348	49	24	234	6	12	14	2	7
HMF001317A	646	53	13	560	3	4	5	6	2
HMF001422B	204	92	8	26	21	14	32	1	10
HMF000233A	39	12	6	4	16	0	1	0	0
HMF002900A	60	11	8	28	3	5	4	0	1
HMF001364A	1450	66	15	1254	51	4	20	13	27
HMF002259A	104	16	3	78	1	0	4	1	1
HMF002542A	60	10	1	44	1	0	1	0	3
HMF003477A	469	61	10	343	7	10	13	8	17
HMF001642A	288	135	43	55	27	4	14	1	9
HMF003705A	216	35	9	162	0	2	1	3	4
HMF001989A	62	18	2	36	0	2	0	0	4
HMF001850A	402	35	5	282	48	15	12	0	5
HMF003098A	13	5	3	0	0	4	0	1	0
HMF002428B	35	14	7	9	4	0	0	0	1
HMF000783A	105	52	14	13	2	20	2	0	2
HMF003510A	193	24	20	127	1	4	11	3	3
HMF002581B	116	26	14	48	3	2	9	9	5
HMF002557A	13	6	4	0	2	0	0	0	1
HMF000288A	66	39	21	0	0	2	2	1	1
HMF002169A	76	15	7	40	0	4	2	0	8
HMF000899A	905	20	2	831	2	5	33	0	12
HMF001183A	35	2	17	16	0	0	0	0	0
HMF000117A	138	27	11	88	4	2	4	2	0
HMF002442A	181	60	15	90	5	4	6	0	1
HMF003435A	759	120	24	502	5	30	36	5	37
HMF001110A	47	35	2	0	0	2	5	0	3
HMF001089B	42	9	8	9	4	2	5	4	1
HMF001480A	229	168	7	31	9	0	6	1	7
HMF000665A	166	8	2	140	4	12	0	0	0
HMF001560A	109	55	23	11	0	8	6	1	5
HMF001335A	556	142	198	79	74	8	22	20	13
HMF000427A	234	63	16	123	0	4	16	0	12
HMF000063A	48	5	5	32	0	2	2	0	2
HMF000016A	700	41	19	453	158	11	6	5	7
HMF002493A	223	42	50	102	4	8	11	2	4
HMF002372A	378	71	27	58	199	11	6	3	3
HMF000074A	16	0	2	2	0	2	0	0	10
HMF001662A	321	65	9	223	0	6	11	0	7
HMF000304A	38	21	11	5	0	0	0	0	1
HMF001622A	32	18	3	0	4	2	4	1	0
HMF001890A	479	27	14	389	25	8	10	0	6
HMF003677A	477	78	9	359	5	4	9	4	9
HMF000575A	1052	78	67	447	382	10	29	18	21
HMF002805A	233	33	14	146	0	2	9	1	28
HMF002938A	114	34	9	35	28	6	0	0	2
HMF000865A	228	44	11	146	3	17	7	0	0
HMF003309A	230	51	10	139	16	0	4	0	10
HMF002607A	90	53	9	9	0	10	6	0	3
HMF002583A	60	8	9	41	0	2	0	0	0
HMF001132A	87	6	3	72	0	2	0	1	3
HMF000904A	324	75	9	183	36	4	14	0	3
HMF002248A	595	117	16	91	322	0	34	3	12
HMF002870A	46	13	4	19	0	2	4	2	2
HMF002646A	50	21	6	17	0	4	1	0	1
HMF000529A	279	104	17	132	0	2	6	15	3
HMF000536A	126	15	4	103	3	0	1	0	0
HMF003600A	182	27	22	56	48	2	13	5	9
HMF002778A	54	7	8	36	0	0	2	1	0
HMF001437A	219	21	12	128	19	6	19	7	7
HMF001179A	59	15	15	8	7	6	6	1	1
HMF001702A	52	19	6	23	0	2	2	0	0
HMF002989A	276	36	21	108	93	14	2	0	2
HMF001476A	528	100	23	310	64	12	15	1	3
HMF001298A	94	26	4	49	4	4	4	2	1
HMF000270A	72	43	4	22	0	0	3	0	0
HMF003153A	43	13	15	9	0	0	4	0	2
HMF000816A	188	15	6	147	0	2	5	1	12
HMF001548A	238	38	26	21	139	2	3	0	9
HMF001743A	343	26	19	292	0	4	0	0	2
HMF001443A	106	11	2	80	7	2	3	1	0
HMF000995A	77	14	2	48	4	8	0	0	1
HMF001639A	104	12	6	78	1	4	3	0	0
HMF000700A	56	24	13	14	0	0	2	2	1
HMF001395A	296	38	179	27	1	18	23	1	9
HMF001093A	906	571	143	109	7	16	17	31	12
HMF002077A	381	91	12	246	9	5	10	5	3
HMF000009A	255	70	16	36	119	0	7	0	7
HMF003724A	92	17	9	42	2	18	4	0	0
HMF000997A	81	11	2	46	2	14	4	1	1
HMF003635A	240	18	12	199	1	2	4	2	2
HMF002585A	142	68	20	45	0	2	2	4	1
HMF003072A	132	32	10	60	22	0	7	0	1
HMF003062A	138	15	10	77	22	0	9	1	4
HMF000085A	69	8	1	56	3	0	0	0	1
HMF002297A	381	32	37	202	85	2	8	8	7
HMF001766A	29	7	17	3	0	2	0	0	0
HMF000679A	1022	40	636	199	16	18	86	5	22
HMF002269A	718	59	46	122	434	2	33	2	20
HMF002046A	42	14	2	5	2	2	3	5	9
HMF003733A	234	73	34	103	0	18	3	0	3
HMF003659A	99	33	5	54	0	4	0	0	3
HMF001283A	143	66	13	17	26	6	9	3	3
HMF002765B	748	537	40	115	2	18	19	12	5
HMF002110A	371	92	15	218	2	26	10	1	7
HMF003771A	251	31	14	195	2	4	1	0	4
HMF000792A	131	49	20	0	54	0	2	5	1
HMF000425A	68	20	3	42	0	2	0	0	1
HMF003077A	35	20	3	0	2	8	2	0	0
HMF003020A	280	54	31	158	8	12	4	6	7
HMF000589B	575	55	63	408	18	17	6	2	6
HMF001724A	294	119	20	122	17	2	5	3	6
HMF002775A	907	340	47	382	62	29	23	15	9
HMF001547A	575	435	23	61	6	22	12	12	4
HMF002029A	574	58	58	373	52	0	19	7	7
HMF003585A	477	274	21	83	43	21	14	14	7
HMF001824A	446	62	33	31	295	6	11	4	4
HMF002496A	32	14	9	4	5	0	0	0	0
HMF002427A	162	28	22	96	3	4	6	0	3
HMF001882A	325	66	49	186	0	3	8	1	12
HMF001381A	431	67	84	125	115	8	14	8	10
HMF002042A	646	195	65	284	67	6	18	3	8
HMF000749A	80	34	10	33	0	2	1	0	0
HMF001750A	618	103	245	208	24	15	16	2	5
HMF000923A	209	22	13	145	13	2	8	3	3
HMF000295A	251	32	8	144	35	18	10	4	0
HMF002661A	169	31	28	97	0	0	4	2	7
HMF003341A	959	537	33	280	40	27	15	19	8
HMF002749A	68	43	9	3	0	4	4	1	4
HMF003094A	34	9	7	16	0	0	0	1	1
HMF001811A	143	70	9	23	6	24	7	1	3
HMF002471A	67	18	14	23	6	2	1	2	1
HMF000091A	26	4	2	19	0	0	1	0	0
HMF003457A	538	78	24	338	49	6	15	12	16
HMF000565A	366	75	46	187	34	7	9	6	2
HMF000280A	29	15	1	0	9	0	0	1	3
HMF000484A	176	43	16	62	39	4	5	2	5
HMF003028A	251	83	33	64	16	40	7	6	2
HMF002815A	73	30	15	9	0	3	14	0	2
HMF000697A	16	4	0	8	2	0	1	1	0
HMF003330A	566	267	37	207	2	26	10	7	10
HMF000712A	8	4	1	3	0	0	0	0	0
HMF001629A	605	85	39	242	214	6	11	3	5
HMF002629A	23	4	6	6	1	0	3	3	0
HMF001224A	352	102	46	134	24	8	24	4	10
HMF001656A	144	73	16	40	2	8	4	1	0
HMF003753A	319	38	21	241	2	6	4	5	2
HMF002787A	343	72	18	116	112	7	6	4	8
HMF003032A	75	25	13	16	2	14	2	1	2
HMF002333A	1020	22	15	976	2	0	0	0	5
HMF001936A	29	7	8	11	1	0	0	1	1
HMF003373A	30	14	3	13	0	0	0	0	0
HMF003647A	488	82	19	215	139	15	11	3	4
HMF002172A	89	7	2	75	0	0	3	0	2
HMF003355A	680	147	237	54	182	20	24	7	9
HMF000756A	295	46	26	98	110	2	7	4	2
HMF003603A	237	35	33	127	10	12	16	0	4
HMF003335A	739	420	159	45	23	23	22	34	13
HMF001876A	49	21	3	19	1	0	3	1	1
HMF002527A	26	13	6	4	0	0	2	1	0
HMF000706A	34	17	1	12	0	0	4	0	0
HMF003084A	614	229	195	116	2	16	24	20	12
HMF001959A	16	1	10	3	0	0	2	0	0
HMF002061A	40	6	3	19	8	0	3	0	1
HMF003182A	114	24	1	83	0	4	2	0	0
HMF003090A	444	49	152	203	8	4	15	3	10
HMF002389A	764	46	503	114	18	29	31	4	19
HMF001418A	315	112	31	128	3	8	13	12	8
HMF002469A	27	7	11	4	2	2	0	1	0
HMF003553A	296	60	34	67	116	2	13	1	3
HMF001874A	227	20	7	177	12	0	7	1	3
HMF002419A	440	92	18	293	6	9	9	3	10
HMF001856A	349	38	16	102	183	0	4	2	4
HMF001473A	332	67	17	202	11	2	15	11	7
HMF001940A	120	19	5	68	19	4	4	0	1
HMF002762A	333	97	11	108	87	4	11	7	8
HMF000343A	291	114	9	102	19	2	29	5	11
HMF000195A	486	297	21	100	5	29	10	14	10
HMF000847A	136	28	8	67	23	10	0	0	0
HMF002716A	137	24	6	82	9	0	7	0	9
HMF001073A	105	48	10	38	0	3	0	1	5
HMF001543A	336	81	31	175	22	10	10	4	3
HMF001047A	812	38	17	479	250	8	13	2	5
HMF002547A	244	33	14	168	18	2	2	2	5
HMF000905A	200	113	25	30	8	8	4	7	5
HMF001090A	178	55	3	108	0	6	6	0	0
HMF002591B	213	51	7	142	2	2	8	1	0
HMF002985A	398	95	16	250	9	4	11	4	9
HMF001898A	280	15	4	256	0	2	1	1	1
HMF002134A	68	25	12	23	0	0	5	1	2
HMF000883A	262	40	13	138	56	6	2	3	4
HMF002038A	78	5	4	67	0	0	1	0	1
HMF002355A	714	490	4	158	3	37	6	12	4
HMF000613B	564	40	256	118	79	11	25	21	14
HMF000782A	294	25	4	258	0	2	1	1	3
HMF000743A	142	46	13	76	0	0	5	0	2
HMF001748A	111	37	16	50	0	4	2	1	1
HMF001297A	27	16	1	1	2	6	1	0	0
HMF003343A	219	30	15	59	99	0	7	4	5
HMF002630A	526	90	9	381	14	18	7	4	3
HMF001003A	940	114	44	128	578	6	41	4	25
HMF003640A	472	62	16	192	167	9	9	5	12
HMF003194A	173	64	23	50	14	12	6	2	2
HMF002946A	260	60	24	147	0	11	9	2	7
HMF002086A	706	44	4	613	11	10	11	4	9
HMF002832A	314	74	47	79	87	4	10	2	11
HMF002307A	135	11	2	111	0	0	0	8	3
HMF000076A	2688	33	40	2560	3	9	26	2	15
HMF000050A	360	51	11	249	23	0	10	6	10
HMF000194A	690	429	65	84	45	22	21	16	8
HMF000314A	504	55	22	339	13	12	35	4	24
HMF000259A	78	33	4	29	0	4	4	2	2
HMF002141A	209	29	4	168	1	0	3	1	3
HMF002492A	420	195	83	44	62	10	8	5	13
HMF001482A	368	61	31	187	38	7	20	5	19
HMF002798A	116	36	19	30	11	2	5	8	5
HMF001189A	287	42	26	161	49	6	2	0	1
HMF003456A	423	75	18	304	0	4	9	2	11
HMF000544A	286	52	10	179	8	9	14	6	8
HMF001576A	3	0	2	0	0	0	1	0	0
HMF000763A	294	38	20	204	7	10	13	2	0
HMF003668A	543	236	152	95	7	22	19	7	5
HMF001147A	60	30	8	18	0	2	0	0	2
HMF002868A	13	7	1	0	0	2	0	0	3
HMF001321A	161	44	18	71	7	6	7	4	4
HMF000253A	133	44	20	54	7	0	3	1	4
HMF000739A	84	17	2	59	1	2	3	0	0
HMF000611A	48	15	8	22	0	0	1	0	2
HMF001240A	23	3	9	0	2	0	2	2	5
HMF002069A	920	111	110	362	277	9	27	14	10
HMF002597A	566	126	23	294	88	3	13	7	12
HMF003636A	135	60	8	29	1	30	6	0	1
HMF001889B	378	209	27	87	27	12	11	2	3
HMF001820A	67	9	4	33	14	0	4	0	3
HMF001554A	19	10	2	3	2	0	1	0	1
HMF000243A	530	115	135	183	30	6	32	9	20
HMF000475A	302	60	21	184	10	0	16	2	9
HMF000718B	499	80	44	323	27	4	14	2	5
HMF000250A	189	34	22	93	4	0	21	7	8
HMF000713A	608	59	90	422	6	0	14	7	10
HMF000999A	219	66	23	99	5	4	11	3	8
HMF001289A	4	3	1	0	0	0	0	0	0
HMF000029A	14	5	2	4	0	2	0	1	0
HMF002866A	136	86	23	10	0	11	4	1	1
HMF002260A	398	274	12	54	13	18	15	8	4
HMF002403A	99	23	19	44	2	0	5	2	4
HMF001523A	696	93	106	376	60	2	24	19	16
HMF001120A	249	113	24	83	4	0	11	6	8
HMF003392A	251	74	13	137	2	8	5	7	5
HMF003160A	712	218	148	274	18	6	22	8	18
HMF002518A	701	111	47	400	79	24	25	5	10
HMF000516B	187	46	9	82	28	0	6	6	10
HMF001397A	1750	342	72	448	797	21	30	18	22
HMF001705A	275	69	32	37	117	5	8	2	5
HMF000844A	71	26	3	35	0	3	3	0	1
HMF001129A	274	31	11	138	83	2	4	1	4
HMF000129A	1078	350	168	418	38	24	45	15	20
HMF002829A	798	289	61	213	149	26	26	7	27
HMF003499A	1156	196	80	758	47	14	24	11	26
HMF003280A	196	45	7	98	26	7	7	0	6
HMF002099A	100	12	3	81	0	0	3	0	1
HMF003040A	136	62	6	42	2	10	10	1	3
HMF001969A	257	38	93	94	2	6	16	3	5
HMF002228A	184	61	29	62	4	6	6	9	7
HMF000353A	223	70	9	121	6	10	4	0	3
HMF002909B	1904	855	150	464	330	17	28	37	23
HMF001605B	72	36	8	15	0	7	2	2	2
HMF003737A	150	58	10	65	0	8	8	1	0
HMF000227A	642	104	15	313	128	12	25	29	16
HMF001715A	74	25	3	18	0	22	4	1	1
HMF001951A	336	69	22	114	106	4	9	6	6
HMF003476A	346	82	4	239	0	14	2	1	4
HMF001682A	203	39	13	89	30	23	7	0	2
HMF000736A	31	3	19	0	0	2	2	0	5
HMF000114A	231	49	17	136	10	9	8	0	2
HMF000676A	372	207	46	62	2	31	10	8	6
HMF001914A	171	12	4	153	0	0	0	0	2
HMF000962A	306	46	20	193	15	8	16	3	5
HMF000725A	195	12	6	171	1	0	2	0	3
HMF000374A	58	9	5	42	0	0	0	2	0
HMF001827A	47	11	5	25	3	0	2	0	1
HMF002506B	77	27	19	24	0	2	2	1	2
HMF000519A	1633	143	70	377	941	12	48	20	22
HMF003657A	526	10	8	496	5	2	0	0	5
HMF002434A	305	213	16	26	13	18	8	6	5
HMF002663B	455	314	24	77	4	16	13	5	2
HMF002272A	430	283	8	46	34	24	10	21	4
HMF002300A	381	79	112	145	19	6	7	9	4
HMF001675A	828	106	19	605	2	34	33	3	26
HMF003770A	17	5	3	0	0	8	0	0	1
HMF002813A	184	59	5	105	2	2	4	3	4
HMF002690A	736	75	513	77	12	21	22	4	12
HMF001641A	399	28	7	324	16	2	9	3	10
HMF001030A	173	57	14	83	0	6	6	3	4
HMF002635A	65	31	3	16	0	2	9	2	2
HMF000827A	1057	86	20	863	0	10	31	4	43
HMF002796A	184	40	4	101	14	0	13	2	10
HMF002743A	843	336	378	63	1	16	26	15	8
HMF003281A	145	34	5	102	0	2	0	0	2
HMF003805A	285	56	5	33	135	37	13	1	5
HMF000404A	217	62	11	129	0	6	1	1	7
HMF002566A	102	22	7	68	0	2	2	0	1
HMF003356A	728	254	47	231	147	6	23	3	17
HMF003074A	157	57	15	70	2	10	3	0	0
HMF003469A	55	9	1	43	0	0	2	0	0
HMF002025A	873	247	495	65	3	15	17	24	7
HMF000481A	430	141	43	91	129	6	8	3	9
HMF002015A	123	26	28	50	1	2	9	0	7
HMF001913A	338	55	39	193	20	21	2	0	8
HMF003612A	178	22	10	102	36	4	3	0	1
HMF002912A	259	78	10	146	2	0	11	2	10
HMF002531A	80	14	6	57	0	2	0	0	1
HMF003518A	1577	826	314	228	89	42	31	31	16
HMF000454A	12	5	4	0	0	0	1	1	1
HMF000668A	34	10	3	8	0	6	6	1	0
HMF001809A	77	27	6	32	0	4	1	4	3
HMF000198A	83	28	10	23	2	2	8	1	9
HMF001623A	434	46	7	265	93	2	11	2	8
HMF003532A	68	31	4	6	11	2	5	3	6
HMF003011A	83	9	16	37	0	12	6	0	3
HMF002849A	117	46	32	26	2	0	2	5	4
HMF000884A	616	352	132	57	14	24	16	12	9
HMF001208A	400	136	28	159	47	6	12	3	9
HMF001441A	31	13	6	7	1	2	0	1	1
HMF000785A	497	42	15	204	214	2	12	3	5
HMF000252A	23	17	1	0	0	2	2	0	1
HMF000047A	95	49	23	9	0	9	4	1	0
HMF001034A	49	22	8	17	0	2	0	0	0
HMF003289A	274	89	32	18	113	0	8	4	10
HMF003177A	26	6	4	0	15	0	0	0	1
HMF002190A	124	33	16	50	7	2	9	2	5
HMF002699A	158	39	5	85	22	6	1	0	0
HMF003076A	163	68	47	36	0	6	4	0	2
HMF002486A	39	18	10	10	0	0	0	1	0
HMF002511A	151	120	11	5	1	4	5	2	3
HMF002737A	53	23	4	22	0	0	3	0	1
HMF003093A	58	8	12	3	26	2	3	0	4
HMF003712A	269	36	11	189	11	14	4	2	2
HMF003163A	41	12	10	15	0	0	0	0	4
HMF003524A	334	119	19	111	51	2	13	8	11
HMF000599A	58	15	7	26	2	2	3	0	3
HMF002288A	1177	495	239	204	180	11	28	7	13
HMF000976A	228	24	9	186	2	0	3	1	3
HMF000083A	150	73	27	34	5	0	6	1	4
HMF000324A	121	51	14	17	23	7	6	0	3
HMF000912A	440	140	16	241	12	0	16	4	11
HMF000804A	194	18	21	131	0	8	5	7	4
HMF002162A	13	4	6	0	1	2	0	0	0
HMF000625A	220	52	17	126	2	14	5	1	3
HMF003679A	103	30	10	32	0	12	3	3	13
HMF000988A	303	29	18	246	2	2	2	2	2
HMF003357A	241	18	11	45	158	0	4	0	5
HMF000538A	14	7	2	3	2	0	0	0	0
HMF000711A	535	70	11	305	108	4	17	8	12
HMF002359A	171	11	2	148	0	2	5	2	1
HMF000231A	261	41	16	51	133	8	8	2	2
HMF000279A	278	35	18	180	20	10	9	3	3
HMF002196A	131	24	14	73	3	8	6	0	3
HMF002150A	511	242	28	60	167	2	5	1	6
HMF003680A	55	15	9	20	0	4	3	1	3
HMF002303A	29	8	9	6	2	0	2	2	0
HMF003762A	109	47	6	29	15	8	2	1	1
HMF001416A	208	109	20	51	12	0	12	2	2
HMF003571A	100	38	2	54	2	2	2	0	0
HMF001449A	45	15	8	13	0	0	5	1	3
HMF001524A	61	45	5	6	0	0	1	1	3
HMF001308A	71	43	16	7	0	0	4	0	1
HMF001445A	141	69	25	25	0	8	10	1	3
HMF003701A	1027	38	17	947	1	6	3	6	9
HMF001866A	377	255	21	48	9	17	20	5	2
HMF002142A	73	7	5	57	0	2	1	0	1
HMF003519A	174	24	6	132	2	3	2	4	1
HMF003236A	139	11	3	124	0	0	0	1	0
HMF000172A	145	52	10	4	60	2	8	3	6
HMF001253B	213	30	6	134	3	2	13	4	21
HMF003516A	18	6	1	9	0	0	0	0	2
HMF003223A	237	55	30	66	38	14	24	5	5
HMF001412A	115	65	19	11	0	4	7	7	2
HMF002278A	10	7	0	0	0	0	2	0	1
HMF002920A	163	33	11	108	0	5	4	1	1
HMF000027A	65	24	11	20	0	2	5	3	0
HMF000183A	206	33	7	160	1	0	1	2	2
HMF000734A	407	60	24	303	9	4	2	2	3
HMF001887A	416	90	40	196	46	7	21	9	7
HMF001565A	29	15	7	0	0	2	3	2	0
HMF000878A	369	86	7	250	16	2	3	0	5
HMF003715A	20	6	14	0	0	0	0	0	0
HMF003525A	39	10	17	8	0	0	3	0	1
HMF001638A	1130	430	140	373	63	26	40	29	29
HMF000846A	47	12	7	20	0	2	2	3	1
HMF000815A	79	20	15	34	4	0	2	3	1
HMF004187A	193	54	20	101	0	4	3	4	7
HMF000550A	202	47	11	122	4	12	2	0	4
HMF004024A	239	77	15	59	67	2	7	4	8
HMF004310A	178	69	13	45	28	0	13	5	5
HMF004001A	556	44	10	409	83	2	8	0	0
HMF004301A	71	14	2	47	0	0	0	0	8
HMF004385A	127	50	4	44	9	2	6	0	12
HMF003967A	250	38	16	186	2	2	3	3	0
HMF003958A	215	47	18	114	10	4	12	4	6
HMF004332A	123	24	5	90	0	2	2	0	0
HMF004042A	40	16	2	12	0	0	9	0	1
HMF004167A	285	10	8	252	2	0	4	0	9
HMF003863A	431	156	29	46	170	6	7	11	6
HMF003994A	968	36	10	897	0	6	6	0	13
HMF004281A	1116	828	39	143	17	34	18	26	11
HMF003852A	66	12	7	38	0	6	1	1	1
HMF004243A	49	12	13	16	0	4	3	0	1
HMF003894A	60	43	7	7	0	0	3	0	0
HMF003891A	124	14	7	28	62	5	4	1	3
HMF004337A	448	51	27	183	148	10	9	10	10
HMF004373A	105	25	10	54	11	2	1	1	1
HMF003886A	64	42	4	13	0	2	3	0	0
HMF003986A	169	61	6	90	0	4	5	1	2
HMF003931A	62	27	6	23	0	4	2	0	0
HMF004047B	433	41	88	212	49	26	4	5	8
HMF004304A	386	117	46	188	4	2	14	4	11
HMF004217A	164	66	11	78	0	2	4	1	2
HMF004113A	314	38	20	224	14	6	9	3	0
HMF004392A	53	4	2	43	0	0	3	1	0
HMF004108A	404	28	6	363	0	4	1	0	2
HMF004014A	36	6	5	25	0	0	0	0	0
HMF004221A	247	43	21	160	6	10	5	0	2
HMF004274A	163	69	21	56	0	5	6	4	2
HMF003901A	115	28	21	57	4	0	2	1	2
HMF003885A	115	27	10	61	2	0	4	3	8
HMF004157A	271	35	50	161	0	4	10	3	8
HMF003900A	116	17	1	83	1	2	10	0	2
HMF004314A	46	23	4	17	1	0	1	0	0
HMF003884A	303	116	13	102	30	12	15	4	11
HMF003976A	44	19	9	14	0	2	0	0	0
HMF004171A	190	50	4	124	0	8	4	0	0
HMF003915B	89	26	8	31	7	3	6	3	5
HMF004291A	33	15	7	10	0	0	0	1	0
HMF004146A	102	40	11	20	25	3	1	2	0
HMF004124A	718	122	172	146	210	30	20	7	11
HMF004241A	244	137	28	60	4	8	4	0	3
HMF004172A	539	210	238	39	5	17	9	14	7
HMF004100A	420	63	19	233	47	32	16	6	4
HMF003992A	111	16	19	60	2	2	1	4	7
HMF001344B	188	56	17	45	23	17	22	0	8
HMF004013A	58	22	1	27	3	0	4	1	0
HMF004220A	248	136	13	62	22	2	9	1	3
HMF003814A	151	37	3	61	26	0	15	5	4
HMF004443A	193	44	21	82	20	14	5	1	6
HMF003862A	565	82	6	452	16	8	0	0	1
HMF003908A	539	98	204	151	29	10	20	17	10
HMF003816A	251	32	11	180	19	4	4	1	0
HMF004441A	840	64	578	104	6	24	49	6	9
HMF004325A	379	48	20	248	34	2	11	3	13
HMF004422A	109	20	5	68	2	0	5	4	5
HMF004529A	220	43	5	95	50	6	14	0	7
HMF004723A	429	119	44	163	74	6	9	12	2
HMF004710A	257	55	25	131	13	10	16	5	2
HMF004400A	401	52	19	133	158	2	17	3	17
HMF004531A	72	30	10	11	15	0	3	0	3
HMF004975A	301	37	11	122	113	2	6	1	9
HMF000973A	151	94	14	21	2	11	0	0	9
HMF003037A	113	14	13	73	0	10	1	1	1
HMF001046A	33	22	3	0	3	0	4	0	1
HMF000044A	119	32	5	56	3	16	3	1	3
HMF001086A	142	24	6	98	1	4	5	2	2
HMF000278B	389	77	93	109	65	9	21	8	7
HMF001310A	27	16	1	10	0	0	0	0	0
HMF000518A	36	15	7	7	0	2	2	2	1
HMF002820A	99	60	23	6	0	0	3	5	2
HMF001614A	509	71	15	272	102	20	11	7	11
HMF002921A	214	98	20	63	23	2	4	2	2
HMF000724A	1372	715	108	457	21	17	20	22	12
HMF003461A	370	53	9	11	276	9	12	0	0
HMF000156A	290	47	43	47	139	2	8	3	1
HMF003527A	912	80	56	703	6	4	32	14	17
HMF001439A	85	33	13	31	2	4	0	1	1
HMF000357A	702	101	49	206	293	10	23	4	16
HMF002314A	200	26	6	159	0	0	5	0	4
HMF000684A	673	80	26	137	388	2	21	4	15
HMF001368A	253	25	4	215	1	4	2	0	2
HMF003385A	1084	137	111	123	638	13	26	12	24
HMF000817A	438	82	19	289	12	4	9	11	12
HMF001102A	725	205	239	198	3	11	26	26	17
HMF002608A	447	53	88	153	99	23	15	8	8
HMF002336A	158	27	9	95	6	10	7	0	4
HMF002360A	118	13	49	42	2	9	1	0	2
HMF002573B	45	5	2	26	11	0	1	0	0
HMF000361A	137	32	4	58	32	0	4	2	5
HMF001387A	203	22	15	150	2	0	11	0	3
HMF000309A	691	57	112	468	10	2	16	11	15
HMF000897A	169	52	18	86	0	4	5	2	2
HMF000515A	357	13	11	322	4	4	2	0	1
HMF003022A	111	49	6	36	4	6	8	0	2
HMF003368A	673	71	21	519	24	2	15	10	11
HMF000774A	2185	206	436	702	717	40	56	8	20
HMF002251A	904	726	41	65	0	29	11	21	11
HMF000274A	109	18	3	85	0	2	0	0	1
HMF003430A	1186	549	158	102	312	29	15	14	7
HMF003258A	28	12	7	0	0	0	0	7	2
HMF002948A	778	80	26	115	517	7	22	1	10
HMF000889C	250	28	5	187	2	14	4	7	3
HMF002574A	911	655	12	168	17	22	21	7	9
HMF001154A	81	34	9	26	0	5	1	1	5
HMF003365A	42	11	1	9	17	0	2	1	1
HMF002413A	449	323	18	44	7	18	12	18	9
HMF003260A	800	376	157	81	101	30	25	17	13
HMF001731A	294	64	12	196	5	6	6	3	2
HMF001141A	77	25	14	21	9	2	3	1	2
HMF000508A	547	290	114	54	33	10	20	17	9
HMF002490A	214	41	15	35	111	0	6	2	4
HMF002267A	147	79	10	39	13	2	2	0	2
HMF002606A	528	130	40	132	190	10	10	2	14
HMF003491A	444	147	40	203	35	2	6	5	6
HMF001074A	324	69	16	162	56	8	5	4	4
HMF002874A	18	0	3	15	0	0	0	0	0
HMF001588A	267	174	6	65	2	6	8	4	2
HMF002880A	4014	252	43	306	3260	9	97	9	38
HMF002555A	695	29	10	62	560	6	11	4	13
HMF002482A	167	65	12	75	0	6	8	0	1
HMF001871A	557	119	134	73	193	11	14	6	7
HMF003381A	273	107	23	100	18	10	6	6	3
HMF002131A	335	21	7	245	4	0	20	6	32
HMF000409A	580	90	150	250	66	7	13	0	4
HMF003548A	596	87	37	408	33	7	10	2	12
HMF000355A	145	28	4	95	9	2	4	0	3
HMF000857A	237	33	38	156	0	4	3	1	2
HMF000557A	1851	216	74	347	1130	16	42	7	19
HMF001142A	123	23	13	40	40	2	2	0	3
HMF001722A	95	30	27	31	2	4	1	0	0
HMF001329A	1652	163	69	296	1036	18	36	13	21
HMF002675A	144	61	10	37	26	0	4	4	2
HMF001515B	441	43	3	341	4	4	22	2	22
HMF002603A	254	30	14	192	0	0	7	0	11
HMF003670A	87	10	2	73	0	0	2	0	0
HMF002777A	335	63	7	189	48	3	11	8	6
HMF001981A	142	76	16	6	32	0	5	2	5
HMF000498B	117	76	19	11	0	6	5	0	0
HMF001795A	1653	41	17	1578	5	2	4	0	6
HMF000633A	299	79	10	143	29	6	15	2	15
HMF000839A	1001	456	15	441	10	36	14	14	15
HMF000457A	346	85	70	147	15	6	16	4	3
HMF003329A	91	29	14	34	2	2	5	3	2
HMF001181A	31	11	2	17	0	0	0	0	1
HMF001107B	699	117	22	24	508	6	15	0	7
HMF002612A	454	98	17	130	178	4	9	5	13
HMF003608A	225	59	18	106	26	7	6	0	3
HMF003685A	82	5	3	64	6	2	2	0	0
HMF002561A	3	3	0	0	0	0	0	0	0
HMF001814A	327	28	15	113	149	2	9	3	8
HMF000192A	168	55	9	56	2	24	17	2	3
HMF001611A	82	10	13	44	1	4	9	0	1
HMF003616A	70	10	12	37	0	2	5	0	4
HMF002254A	144	91	8	33	0	4	1	4	3
HMF003627A	565	146	51	164	179	4	7	2	12
HMF000148A	754	93	105	421	84	12	21	6	12
HMF003686A	69	26	5	34	0	4	0	0	0
HMF001855A	56	14	9	30	0	0	3	0	0
HMF000590A	718	173	237	110	138	8	36	5	11
HMF003415A	26	10	0	3	2	10	1	0	0
HMF003379A	485	270	61	95	19	13	11	10	6
HMF000199A	125	55	2	20	0	34	12	2	0
HMF002194A	426	60	17	282	45	0	7	4	11
HMF001478A	353	30	18	280	9	8	0	0	8
HMF001730A	62	20	1	7	5	20	8	0	1
HMF000925A	143	29	7	70	3	18	6	1	9
HMF003406A	129	10	11	103	0	0	3	0	2
HMF002371A	122	13	21	66	3	8	4	0	7
HMF003589A	41	18	5	14	0	2	2	0	0
HMF001725A	106	10	6	64	21	0	4	0	1
HMF002478A	208	20	13	139	1	10	17	2	6
HMF002821A	234	12	4	207	0	0	5	0	6
HMF000245A	228	25	4	182	8	0	1	2	6
HMF002651A	76	18	11	30	0	12	5	0	0
HMF003405A	53	9	17	21	0	2	0	0	4
HMF003217A	162	17	67	51	5	4	15	2	1
HMF002266A	83	11	12	54	0	2	0	1	3
HMF003204A	212	40	19	99	42	2	5	1	4
HMF002993A	125	96	7	13	0	0	3	0	6
HMF003026A	64	10	8	41	0	2	2	0	1
HMF001624A	166	17	16	129	0	0	2	2	0
HMF000649A	226	46	24	131	1	6	12	1	5
HMF002633A	9	7	2	0	0	0	0	0	0
HMF001000A	477	76	34	38	295	15	10	5	4
HMF000570A	167	2	13	152	0	0	0	0	0
HMF002756A	12	3	4	2	2	0	0	1	0
HMF003436A	92	8	6	67	2	4	4	0	1
HMF000190A	87	25	13	43	0	4	1	0	1
HMF001167A	343	30	6	285	0	6	7	0	9
HMF001444A	341	163	40	52	35	16	9	7	19
HMF003718A	68	42	9	9	1	2	1	2	2
HMF003496A	722	143	72	315	126	2	35	9	20
HMF000329A	65	11	13	40	0	0	0	0	1
HMF002429A	1019	151	30	113	673	8	22	7	15
HMF002679A	323	89	53	59	86	2	17	10	7
HMF000043A	94	20	9	58	0	4	3	0	0
HMF003783A	444	41	19	357	2	13	4	1	7
HMF002244A	119	25	16	40	23	0	3	6	6
HMF002354A	58	9	5	43	0	0	1	0	0
HMF001271A	163	25	7	105	0	17	5	1	3
HMF003044A	302	9	21	270	0	0	0	0	2
HMF000037A	185	81	20	46	23	0	5	7	3
HMF000509A	668	306	228	55	2	18	23	24	12
HMF002945A	40	21	3	13	0	0	1	1	1
HMF001414A	562	36	10	52	460	0	2	0	2
HMF000214A	440	233	33	151	2	8	8	0	5
HMF003754A	417	21	12	374	2	0	4	0	4
HMF003449A	377	206	45	40	44	10	11	11	10
HMF000921A	140	11	11	114	0	2	0	0	2
HMF003001A	71	21	7	35	0	6	1	0	1
HMF001070A	125	25	7	84	0	0	0	1	8
HMF002768A	22	5	5	10	2	0	0	0	0
HMF002758A	15	8	6	0	0	0	1	0	0
HMF003374A	233	38	10	161	6	10	1	1	6
HMF003504A	190	10	7	172	0	0	0	0	1
HMF000524A	3	2	1	0	0	0	0	0	0
HMF000941A	456	24	14	377	16	2	20	2	1
HMF002379A	87	69	8	3	0	4	0	2	1
HMF000449A	344	63	165	68	15	14	11	1	7
HMF002343A	158	16	6	122	2	2	5	0	5
HMF002073A	125	22	7	82	2	0	5	1	6
HMF001235A	372	36	6	322	3	2	2	0	1
HMF002853A	325	26	84	127	43	26	15	2	2
HMF003196A	235	82	15	118	0	6	5	8	1
HMF002954A	705	84	137	240	154	19	41	11	19
HMF000852A	116	62	10	22	15	0	2	1	4
HMF001136A	391	39	10	132	159	0	27	9	15
HMF000493A	170	57	16	57	23	0	9	5	3
HMF001380A	11	6	5	0	0	0	0	0	0
HMF000535A	47	29	3	8	0	0	3	2	2
HMF003005A	49	19	10	13	2	2	2	0	1
HMF003547A	62	17	6	30	0	0	3	1	5
HMF003038A	213	50	40	115	0	6	1	0	1
HMF001312A	664	232	170	217	2	11	16	11	5
HMF001888A	287	8	19	251	0	4	3	2	0
HMF003774A	409	67	19	156	132	12	17	2	4
HMF003301A	185	47	13	88	8	14	8	1	6
HMF002825A	359	245	15	28	13	10	17	21	10
HMF002152A	46	17	8	19	0	2	0	0	0
HMF001810A	622	36	31	521	1	2	15	0	16
HMF002281A	321	104	21	60	106	10	6	1	13
HMF001434A	454	27	122	291	2	0	6	0	6
HMF001177A	301	37	62	162	12	11	6	5	6
HMF000177A	211	42	19	87	50	4	5	0	4
HMF000447A	155	28	13	89	5	11	7	1	1
HMF002657A	184	72	12	68	0	8	6	9	9
HMF003362A	277	32	18	160	48	4	10	0	5
HMF002532A	588	146	35	41	323	6	21	12	4
HMF000842A	138	10	8	117	0	0	0	0	3
HMF001369A	104	28	13	42	2	3	9	5	2
HMF002509A	18	16	1	0	0	0	0	0	1
HMF000294A	53	13	7	32	0	0	0	1	0
HMF001853A	157	55	21	23	51	2	0	2	3
HMF002730A	355	167	74	69	8	17	7	8	5
HMF002548A	271	92	107	41	0	4	17	6	4
HMF001067A	58	33	5	9	4	0	4	0	3
HMF003740A	126	39	1	80	0	2	1	0	3
HMF002432A	142	23	18	84	9	3	1	1	3
HMF002179A	208	22	8	161	7	4	2	0	4
HMF002835B	107	25	9	50	3	4	12	2	2
HMF002808A	32	18	7	0	0	4	0	2	1
HMF002956A	126	61	17	35	6	2	2	0	3
HMF004169A	374	25	12	319	1	0	4	6	7
HMF004331A	305	137	42	29	58	15	14	2	8
HMF000602A	27	4	3	18	0	2	0	0	0
HMF003721A	109	33	14	50	5	2	4	1	0
HMF001211A	959	276	241	343	5	30	24	30	10
HMF001489A	65	41	19	0	0	0	3	2	0
HMF001881A	209	56	13	103	3	8	11	2	13
HMF000556A	165	31	19	80	10	13	7	1	4
HMF003418A	277	66	10	136	37	8	8	6	6
HMF001347A	100	10	2	72	1	6	4	0	5
HMF003106A	415	86	20	74	202	11	13	4	5
HMF002645A	39	6	13	5	3	2	7	3	0
HMF000753A	171	41	15	6	93	4	11	1	0
HMF000760A	437	43	17	44	314	2	14	1	2
HMF001533A	853	64	18	689	58	4	8	4	8
HMF002744A	112	17	4	77	0	12	0	1	1
HMF000558A	156	46	6	85	4	6	5	1	3
HMF000001A	95	35	24	22	10	0	3	0	1
HMF000223A	851	556	35	105	63	47	12	22	11
HMF002164A	235	22	20	155	29	2	2	1	4
HMF000036A	188	33	12	87	43	2	2	5	4
HMF003222A	328	73	23	46	174	4	5	1	2
HMF000024A	260	92	12	107	40	0	6	0	3
HMF001477A	186	22	17	118	0	2	8	2	17
HMF003509A	1005	69	38	835	3	6	27	12	15
HMF003060A	60	15	13	12	14	3	3	0	0
HMF003403A	391	178	7	142	0	13	26	20	5
HMF001290A	67	27	14	22	0	0	2	0	2
HMF002958A	252	65	60	111	4	2	4	0	6
HMF002461A	370	86	150	74	19	12	12	5	12
HMF000869A	1705	97	27	276	1259	2	32	2	10
HMF001022A	212	103	8	57	21	14	7	0	2
HMF000217A	179	40	10	89	26	2	6	3	3
HMF001151A	138	19	10	90	12	2	2	0	3
HMF000011A	166	50	9	3	95	0	8	1	0
HMF000166A	484	137	32	231	26	12	24	9	13
HMF001061A	791	40	15	569	111	6	26	11	13
HMF003252A	402	53	13	295	14	10	6	4	7
HMF001902B	74	18	16	16	6	4	2	11	1
HMF003723A	134	64	1	46	0	2	11	4	6
HMF001205A	245	39	6	27	155	4	10	0	4
HMF000617A	179	11	20	75	56	5	8	3	1
HMF000818A	223	28	14	167	0	4	5	0	5
HMF001934A	265	21	3	222	7	0	5	0	7
HMF000144A	277	31	17	168	41	5	10	2	3
HMF002970A	21	4	3	0	11	0	2	0	1
HMF000207A	159	38	11	63	33	0	8	2	4
HMF000225A	193	89	18	69	0	0	7	5	5
HMF003224A	445	32	12	46	320	0	13	6	16
HMF003172A	509	179	62	144	69	15	16	8	16
HMF003446A	1220	128	38	949	31	24	22	13	15
HMF001869A	393	23	11	89	242	8	8	4	8
HMF000348A	377	162	55	56	65	12	17	5	5
HMF003609A	1231	326	196	71	570	12	39	7	10
HMF000060A	591	72	23	219	236	0	21	10	10
HMF000208A	321	56	31	39	157	11	21	2	4
HMF002065A	164	34	16	102	2	2	6	0	2
HMF001831A	520	130	51	150	152	10	12	4	11
HMF000873A	100	37	4	24	10	2	9	2	12
HMF003498A	857	421	80	201	46	29	29	26	25
HMF002763B	87	35	6	37	0	2	3	0	4
HMF001738A	928	122	32	146	557	12	37	8	14
HMF002001A	900	106	44	260	433	10	21	5	21
HMF003219A	444	109	91	177	11	12	13	11	20
HMF001026A	211	67	19	65	43	8	2	0	7
HMF000077A	312	45	23	224	7	4	4	2	3
HMF002780A	480	41	68	306	32	7	8	12	6
HMF000119A	225	34	19	123	27	4	8	1	9
HMF002447A	57	22	10	6	2	0	9	0	8
HMF002311A	866	187	571	62	0	18	14	8	6
HMF001653A	122	31	4	33	36	2	6	2	8
HMF000139A	43	25	1	8	0	2	2	2	3
HMF000608A	152	13	34	86	0	5	7	0	7
HMF002158A	350	40	99	157	6	11	18	6	13
HMF002905A	867	450	63	211	41	24	31	27	20
HMF002554A	411	44	10	339	4	0	2	0	12
HMF000853A	341	35	8	219	51	6	7	1	14
HMF002901A	68	17	14	28	2	0	1	2	4
HMF002005A	169	31	28	54	37	0	12	3	4
HMF003188A	151	50	36	37	10	2	10	1	5
HMF002626A	101	28	5	44	6	0	10	3	5
HMF000103A	752	82	26	84	525	3	18	4	10
HMF003027A	442	38	7	368	14	0	3	0	12
HMF001190A	718	42	30	615	10	4	6	1	10
HMF001488A	874	124	30	471	185	11	21	9	23
HMF003267A	159	53	17	28	41	8	6	1	5
HMF002854A	206	78	21	37	37	6	13	6	8
HMF002713A	477	60	32	72	280	7	13	6	7
HMF000618A	27	8	8	3	2	0	4	0	2
HMF001124A	424	101	21	94	185	4	5	3	11
HMF001637A	213	49	4	38	115	2	5	0	0
HMF003166A	55	19	17	8	0	6	5	0	0
HMF000741A	260	51	24	168	2	3	6	1	5
HMF000507A	233	92	30	82	8	0	7	7	7
HMF000595A	157	64	9	45	29	2	2	1	5
HMF001341A	314	11	2	287	2	2	3	3	4
HMF002173A	151	112	2	17	4	4	3	6	3
HMF003736A	81	21	7	40	0	4	4	2	3
HMF003681A	1658	219	42	155	1187	2	26	3	24
HMF002631A	176	56	13	85	2	0	9	9	2
HMF000789A	728	67	27	593	7	4	15	2	13
HMF000786A	446	53	5	82	280	13	8	2	3
HMF000401A	269	97	10	79	69	10	1	2	1
HMF000614A	314	84	26	125	64	4	6	1	4
HMF001125A	129	26	7	80	2	6	5	0	3
HMF001419A	11	7	2	0	2	0	0	0	0
HMF002959A	159	33	11	84	14	0	7	4	6
HMF000178A	144	44	10	48	22	4	3	5	8
HMF000307B	285	68	20	164	20	2	6	3	2
HMF000866A	156	64	21	52	6	4	5	0	4
HMF002862A	34	6	1	27	0	0	0	0	0
HMF003570A	291	74	7	186	0	8	8	1	7
HMF003660A	217	21	12	155	0	0	13	5	11
HMF000654A	511	150	34	184	108	2	14	9	10
HMF000586A	774	306	228	124	57	9	17	23	10
HMF000929A	282	69	23	147	8	9	7	8	11
HMF002748A	494	70	9	342	43	12	6	9	3
HMF003590A	285	10	7	257	4	0	2	1	4
HMF002747A	71	15	5	45	0	2	2	0	2
HMF003183A	55	35	8	0	10	0	0	1	1
HMF001391A	944	108	80	699	6	7	18	10	16
HMF003497A	95	10	5	72	0	0	0	2	6
HMF002117A	483	184	66	55	134	10	16	12	6
HMF003424A	332	56	21	193	46	4	6	2	4
HMF000090A	367	44	17	293	0	0	8	3	2
HMF002860A	80	51	14	13	0	0	2	0	0
HMF000414A	179	48	7	70	38	4	5	4	3
HMF003046A	218	106	15	71	2	19	2	0	3
HMF003775A	262	24	9	222	0	0	5	0	2
HMF002995A	514	55	18	417	2	8	2	1	11
HMF003602A	520	74	20	52	310	28	23	0	13
HMF001671A	81	34	9	27	2	0	3	2	4
HMF003146A	442	237	84	80	25	4	9	0	3
HMF002414A	585	333	8	155	34	20	10	16	9
HMF003450A	542	18	4	515	0	0	0	1	4
HMF002998A	220	137	5	22	31	10	7	5	3
HMF001825A	164	43	7	104	0	6	2	0	2
HMF003033A	196	72	21	76	0	14	2	4	7
HMF003656A	84	26	11	31	0	6	7	0	3
HMF001442B	198	53	18	113	2	2	6	0	4
HMF000275A	156	48	9	75	9	4	6	3	2
HMF003130A	354	199	20	95	19	10	6	4	1
HMF002894A	901	130	30	300	360	35	20	14	12
HMF002494A	75	22	1	22	5	18	6	1	0
HMF003382A	129	16	8	97	0	0	6	0	2
HMF003271A	215	69	32	90	0	2	11	10	1
HMF000755A	935	572	27	213	8	48	27	31	9
HMF000875A	406	53	26	300	11	10	6	0	0
HMF001578A	30	5	2	23	0	0	0	0	0
HMF000271B	312	131	26	98	11	0	27	6	13
HMF000126A	78	27	7	24	0	2	2	2	14
HMF004017B	81	20	4	39	8	4	1	1	4
HMF003763A	145	58	15	45	8	5	0	6	8
HMF003545A	92	27	1	53	1	10	0	0	0
HMF004121A	189	95	3	79	2	8	0	0	2
HMF003108A	38	10	2	11	6	0	6	0	3
HMF003963A	178	41	17	95	1	17	1	0	6
HMF004086A	85	22	16	12	20	2	6	6	1
HMF004115A	50	18	13	15	0	0	2	1	1
HMF003969A	305	32	7	221	12	8	8	5	12
HMF003831A	65	23	13	18	3	2	0	1	5
HMF004342A	1393	265	47	150	848	25	27	5	26
HMF004071A	620	278	8	259	7	21	18	19	10
HMF003871A	31	11	0	3	11	2	2	1	1
HMF003861A	104	15	3	69	0	4	9	1	3
HMF004280A	278	95	35	12	100	2	19	4	11
HMF003980A	70	38	20	5	3	0	0	1	3
HMF004098A	626	22	8	539	35	0	4	6	12
HMF004128A	42	15	7	10	5	2	0	2	1
HMF004355A	131	29	12	62	18	4	5	0	1
HMF004277A	108	18	8	69	0	7	5	0	1
HMF004350A	96	25	7	47	5	2	1	0	9
HMF003833A	83	38	17	17	0	10	0	0	1
HMF003932A	97	54	2	29	3	2	6	0	1
HMF003899A	741	333	28	286	25	50	16	2	1
HMF004160A	206	33	10	127	20	3	10	0	3
HMF000072A	102	36	32	11	0	12	7	2	2
HMF000149A	51	28	19	0	0	2	1	0	1
HMF001188A	1479	116	64	1231	16	11	18	5	18
HMF002387A	60	11	9	31	0	4	2	1	2
HMF000160A	131	35	22	57	0	6	4	3	4
HMF002295A	1342	916	56	134	151	37	30	8	10
HMF002682A	240	76	22	83	31	0	16	4	8
HMF002123A	287	45	16	221	1	0	3	1	0
HMF000206A	37	19	3	7	0	2	0	3	3
HMF002240A	127	18	4	7	88	0	9	0	1
HMF003378A	502	83	24	265	107	10	6	3	4
HMF001791A	261	37	22	152	17	11	12	2	8
HMF003455A	197	17	10	161	0	2	2	0	5
HMF003779A	186	118	8	18	20	4	9	6	3
HMF000342B	570	57	20	462	3	2	12	4	10
HMF003584A	276	91	32	116	13	6	9	2	7
HMF003526A	143	47	8	82	2	2	0	1	1
HMF002969A	45	23	12	3	0	0	3	0	4
HMF003494A	63	25	10	17	3	4	4	0	0
HMF003803A	22	4	15	0	0	0	0	1	2
HMF002182A	99	33	5	44	0	10	4	1	2
HMF001257A	1332	349	53	202	667	14	23	7	17
HMF003695A	471	17	13	417	1	8	6	4	5
HMF003261A	27	16	7	0	0	0	0	1	3
HMF002587A	123	35	7	62	0	3	4	8	4
HMF000744A	1563	49	28	1438	6	15	16	1	10
HMF003061A	344	74	16	155	69	2	12	5	11
HMF001248A	19	6	2	4	0	5	1	0	1
HMF002903A	110	42	9	33	6	2	7	8	3
HMF000078A	85	29	4	34	0	12	4	0	2
HMF002063A	339	51	13	238	1	2	9	7	18
HMF000004A	269	87	19	147	0	4	7	0	5
HMF003079A	191	50	6	126	0	0	7	0	2
HMF003322A	134	21	16	37	47	4	6	2	1
HMF001509A	1378	198	373	284	395	21	67	12	28
HMF001546A	333	52	20	234	2	4	6	10	5
HMF000559A	263	61	63	64	63	7	2	2	1
HMF003520A	127	41	5	44	7	4	18	0	8
HMF003675A	377	116	32	36	163	15	6	4	5
HMF000808A	124	18	10	90	0	2	0	2	2
HMF002290A	978	32	7	902	4	6	8	4	15
HMF000300A	158	42	40	56	1	12	6	0	1
HMF000806A	24	8	3	2	7	0	2	1	1
HMF001590A	143	47	26	43	12	4	1	2	8
HMF003743A	90	45	4	19	8	2	6	2	4
HMF002487A	53	23	25	0	0	2	0	1	2
HMF002681B	21	9	4	5	0	2	0	0	1
HMF002199A	47	6	0	40	0	0	0	0	1
HMF003218A	291	54	26	114	85	2	3	3	4
HMF003452A	86	22	14	33	10	4	2	0	1
HMF002352A	36	3	12	16	0	2	1	1	1
HMF001323A	7	1	4	0	0	0	0	0	2
HMF003012A	248	53	25	107	28	4	19	2	10
HMF003572A	80	25	8	41	2	0	1	0	3
HMF002346A	503	24	8	452	1	2	3	3	10
HMF001505A	187	90	15	13	41	4	17	1	6
HMF002441B	344	40	12	145	125	0	10	2	10
HMF003241A	522	181	177	131	0	10	9	10	4
HMF000032A	273	43	27	7	170	16	7	1	2
HMF002054A	377	87	23	19	226	9	7	5	1
HMF001080A	184	62	3	18	86	2	10	2	1
HMF001804A	523	210	74	71	142	6	7	7	6
HMF000499A	170	90	26	16	11	10	9	5	3
HMF002978A	388	132	24	118	84	6	12	5	7
HMF003576A	64	33	10	6	11	2	1	0	1
HMF000196A	307	25	84	154	4	33	4	2	1
HMF003039A	464	116	30	205	85	6	9	5	8
HMF002719A	148	45	10	59	19	6	4	4	1
HMF001049A	524	156	35	105	103	6	76	26	17
HMF003324A	326	40	19	67	168	6	11	3	12
HMF002932A	171	42	18	99	0	2	2	4	4
HMF002057A	759	223	31	319	155	2	17	6	6
HMF000819A	1272	76	36	403	699	8	25	5	20
HMF003507A	64	15	3	11	30	2	0	1	2
HMF001783A	216	64	13	38	90	2	3	5	1
HMF002440A	227	18	10	160	26	0	7	4	2
HMF003175A	530	366	16	80	6	18	19	17	8
HMF001957A	1026	151	36	689	114	0	14	6	16
HMF000492A	339	68	21	220	18	0	4	1	7
HMF001498A	649	114	33	254	201	10	22	3	12
HMF002130A	114	24	15	48	0	8	8	4	7
HMF001409A	68	29	17	4	0	12	3	0	3
HMF001466A	334	44	20	238	6	7	8	7	4
HMF001264A	1221	90	15	81	1003	0	17	5	10
HMF003206A	299	15	4	230	33	10	2	2	3
HMF001527A	801	151	111	381	114	4	22	6	12
HMF001277A	246	22	7	23	172	6	12	3	1
HMF000855A	366	26	51	249	0	25	3	2	10
HMF000138A	46	21	5	4	1	2	9	1	3
HMF002501A	54	16	7	19	0	0	7	0	5
HMF003096A	638	61	35	501	3	6	15	9	8
HMF000173A	90	66	4	12	0	7	1	0	0
HMF002234A	81	28	11	33	2	0	3	1	3
HMF000982A	597	62	18	457	21	4	20	3	12
HMF000692A	1138	110	54	163	727	20	38	10	16
HMF002135A	320	58	7	228	18	0	1	5	3
HMF002759A	41	11	5	22	2	0	0	0	1
HMF000932A	325	65	26	179	8	2	15	13	17
HMF002791A	131	38	10	79	0	0	1	0	3
HMF001534A	22	10	3	4	1	0	0	0	4
HMF002066B	1037	141	53	383	360	21	42	12	25
HMF002076A	100	23	8	37	22	4	3	0	3
HMF002361B	280	47	12	76	138	2	4	0	1
HMF003339A	319	71	10	176	0	22	13	1	26
HMF003257A	1074	111	52	585	263	2	28	13	20
HMF000553A	155	48	19	53	13	2	9	8	3
HMF001035A	95	22	28	33	0	0	10	0	2
HMF002578A	77	21	5	39	5	4	2	0	1
HMF003259A	782	117	49	209	361	4	18	14	10
HMF003759A	332	81	22	203	4	0	8	10	4
HMF003144A	8	2	0	4	0	0	2	0	0
HMF003755A	131	21	10	97	0	0	0	2	1
HMF002006A	71	39	11	15	0	0	2	0	4
HMF002322A	76	15	4	29	4	8	6	1	9
HMF000630A	131	60	22	23	15	0	8	2	1
HMF002183A	20	17	1	0	0	0	0	1	1
HMF000019B	1165	782	50	205	25	33	32	31	7
HMF002692A	581	38	10	497	4	2	17	5	8
HMF000781A	313	33	17	235	1	0	11	2	14
HMF003361A	57	19	3	4	27	0	3	0	1
HMF000346A	43	23	5	0	0	8	4	0	3
HMF002678A	45	6	7	7	14	4	6	0	1
HMF001828A	37	12	8	8	0	2	0	0	7
HMF001384A	402	72	54	220	3	12	18	10	13
HMF002305A	87	30	24	3	26	2	1	0	1
HMF001846A	39	15	6	10	0	6	2	0	0
HMF002093A	267	27	8	206	8	8	0	4	6
HMF000369A	270	56	22	158	8	2	8	6	10
HMF002700A	199	14	7	37	120	7	11	0	3
HMF000048A	47	19	14	8	0	0	3	0	3
HMF002023B	32	23	1	5	0	0	2	0	1
HMF002213A	176	40	50	68	4	4	4	5	1
HMF003354A	17	10	2	5	0	0	0	0	0
HMF000640A	930	26	9	842	6	2	21	2	22
HMF002000A	266	27	5	192	38	2	1	0	1
HMF000584A	511	75	35	384	0	4	6	2	5
HMF000367A	36	10	13	3	0	2	2	2	4
HMF002082A	78	16	8	10	42	2	0	0	0
HMF002572A	213	63	11	129	2	2	3	1	2
HMF000285A	416	104	56	161	71	2	14	4	4
HMF002180A	172	13	19	128	0	4	2	0	6
HMF003613A	127	40	38	13	26	0	4	1	5
HMF001353A	131	31	16	70	2	6	4	0	2
HMF003693A	111	26	43	21	11	2	3	1	4
HMF002545A	753	40	62	600	4	6	20	3	18
HMF003426A	93	17	9	60	4	0	1	1	1
HMF002992A	52	8	4	7	31	0	0	1	1
HMF001833A	168	51	12	60	16	2	10	4	13
HMF001474A	150	17	41	76	0	10	5	1	0
HMF001270A	153	21	9	104	14	0	0	1	4
HMF003610A	73	24	8	12	20	2	4	2	1
HMF001830A	323	70	47	117	69	0	5	3	12
HMF001408A	150	44	18	41	39	6	2	0	0
HMF002750A	253	84	29	35	78	6	5	9	7
HMF001759A	188	46	15	88	15	6	12	1	5
HMF001069A	152	17	13	13	99	2	3	0	5
HMF003305A	139	60	10	53	6	0	6	2	2
HMF002383B	76	33	8	26	0	2	3	1	3
HMF001238A	299	24	7	91	166	0	6	3	2
HMF000512B	200	28	21	16	125	4	3	0	3
HMF000642A	147	64	33	13	26	0	3	7	1
HMF003109A	618	18	7	581	0	4	4	1	3
HMF002291A	193	69	67	36	9	2	4	1	5
HMF003336A	42	17	12	2	6	0	4	0	1
HMF003181A	499	64	79	302	4	24	22	1	3
HMF002507A	816	318	16	117	305	18	17	16	9
HMF001374A	1319	172	170	738	190	13	14	9	13
HMF000901A	115	23	4	62	2	18	5	1	0
HMF002728A	115	63	12	6	27	4	2	0	1
HMF002458A	40	21	5	3	0	4	4	0	3
HMF001677A	277	86	21	97	45	0	10	12	6
HMF000791A	302	129	27	119	4	8	10	1	4
HMF003672A	121	17	15	76	1	10	1	0	1
HMF002949A	363	73	24	162	66	12	9	3	14
HMF002163B	202	34	10	132	4	9	5	0	8
HMF003802A	93	47	13	15	4	10	2	1	1
HMF002897A	225	102	17	79	17	0	7	2	1
HMF002856A	146	17	14	111	0	0	1	3	0
HMF002219A	201	149	22	3	0	5	8	3	11
HMF000527A	217	85	40	23	60	0	5	0	4
HMF000525A	115	44	7	54	0	2	4	0	4
HMF001684A	177	14	5	151	4	2	0	1	0
HMF002997A	597	38	20	481	0	4	18	2	34
HMF000102A	38	7	7	23	0	0	0	0	1
HMF001435A	102	29	5	9	51	0	6	0	2
HMF003170A	115	23	5	83	0	0	4	0	0
HMF002671A	121	40	11	32	2	6	15	6	9
HMF001917A	110	59	11	25	2	0	7	3	3
HMF001978A	62	38	11	3	2	0	1	2	5
HMF003125A	266	129	34	32	31	14	12	7	7
HMF000566A	190	48	40	35	42	2	15	2	6
HMF000752A	254	92	24	66	57	0	7	4	4
HMF000811B	287	80	17	65	103	12	7	2	1
HMF001324A	150	23	24	77	0	10	5	5	6
HMF001230A	464	208	124	66	16	14	12	18	6
HMF001405A	208	40	9	122	16	0	5	8	8
HMF003100A	130	55	11	32	20	4	1	3	4
HMF003666A	286	82	9	153	0	14	16	5	7
HMF001066A	209	65	17	107	2	2	8	3	5
HMF000356A	237	70	24	31	92	2	6	2	10
HMF001683A	63	32	4	13	10	0	4	0	0
HMF002229A	33	5	12	12	0	0	3	0	1
HMF003402A	908	147	81	218	391	6	33	11	21
HMF002972A	250	32	8	107	84	12	0	3	4
HMF002983A	46	24	3	11	0	4	3	0	1
HMF001920A	16	6	6	3	0	0	0	0	1
HMF001894A	91	58	13	3	11	4	2	0	0
HMF001895A	611	134	12	417	19	6	6	9	8
HMF001719B	716	122	20	204	329	8	16	9	8
HMF003445A	94	44	8	21	9	0	4	4	4
HMF003690A	146	37	12	66	22	0	4	0	5
HMF002847A	857	72	15	71	677	4	11	0	7
HMF000877A	130	55	10	47	9	0	4	0	5
HMF001937A	1386	148	32	316	837	4	31	5	13
HMF000845A	351	127	89	95	9	7	8	5	11
HMF001191A	74	17	3	38	10	4	0	1	1
HMF000757A	551	95	227	156	24	19	19	2	9
HMF001365A	780	81	34	116	502	4	29	3	11
HMF001777A	1209	57	70	986	7	4	27	1	57
HMF003429A	193	56	5	108	6	8	2	1	7
HMF002996A	31	15	10	4	0	0	1	0	1
HMF003245A	2	1	1	0	0	0	0	0	0
HMF000389A	81	40	7	29	0	4	0	1	0
HMF003185A	328	54	9	85	153	4	10	7	6
HMF001014A	19	8	5	0	0	0	4	0	2
HMF002332A	202	42	12	66	72	2	3	0	5
HMF002188A	59	7	11	32	0	4	2	1	2
HMF002024A	632	138	38	273	128	4	19	14	18
HMF001708A	53	24	9	11	4	0	3	0	2
HMF000704A	457	92	35	141	150	6	15	3	15
HMF002446A	623	115	69	210	157	12	27	8	25
HMF003117A	89	26	9	35	1	0	10	2	6
HMF001370A	112	14	6	4	84	0	2	0	2
HMF001571A	147	32	19	83	10	0	0	0	3
HMF003795A	617	98	32	410	2	44	6	20	5
HMF001726A	260	34	11	119	77	0	11	2	6
HMF002415A	16	8	6	0	0	2	0	0	0
HMF000188A	848	456	267	41	11	45	13	10	5
HMF000672A	448	29	9	374	2	16	14	0	4
HMF002276A	137	42	15	34	31	2	7	2	4
HMF002848A	46	30	4	0	7	2	2	1	0
HMF002231A	1661	63	45	1501	2	8	13	0	29
HMF003760A	45	14	2	16	1	2	2	3	5
HMF003226A	414	73	21	95	207	2	3	4	9
HMF001057A	291	11	15	253	0	0	2	2	8
HMF002683A	28	19	6	0	0	2	1	0	0
HMF003395A	90	42	18	13	2	11	2	1	1
HMF001575A	634	397	37	136	16	15	18	9	6
HMF003184A	117	39	12	53	4	6	0	1	2
HMF002249A	304	29	18	209	29	0	4	3	12
HMF000455A	488	221	125	53	38	20	20	5	6
HMF000107A	112	18	8	82	0	0	1	2	1
HMF004216A	350	50	9	249	6	9	16	2	9
HMF001173A	421	44	10	333	0	10	10	7	7
HMF003930A	370	100	63	176	1	7	6	5	12
HMF004191A	354	84	33	121	99	6	4	0	7
HMF004386A	190	23	11	136	7	5	7	1	0
HMF004250A	240	15	3	213	2	2	2	2	1
HMF003921A	272	22	4	232	7	2	4	1	0
HMF004106A	300	103	16	122	28	6	12	6	7
HMF003996A	343	77	16	206	0	2	17	9	16
HMF004352A	132	36	6	82	0	4	0	0	4
HMF003964A	47	22	10	10	0	2	0	1	2
HMF004207A	80	45	11	15	0	2	2	1	4
HMF003835A	702	347	13	289	3	44	3	0	3
HMF003936A	331	38	14	173	72	9	14	2	9
HMF004300A	328	91	12	196	7	14	7	0	1
HMF004506A	159	18	3	95	37	2	2	0	2
HMF004548A	203	38	79	58	4	13	6	2	3
HMF003212A	700	91	83	483	22	10	4	2	5
HMF003593A	950	149	17	191	525	2	37	14	15
HMF000807A	738	43	55	559	35	8	17	10	11
HMF001201A	198	85	14	12	73	0	6	4	4
HMF001085A	75	12	10	9	40	2	2	0	0
HMF000528A	141	20	19	95	2	2	2	1	0
HMF000330A	450	67	42	288	0	12	17	4	20
HMF001976A	183	9	6	160	0	2	4	1	1
HMF000049A	252	90	29	93	5	6	21	1	7
HMF000673A	100	19	15	60	0	4	1	0	1
HMF001396A	140	38	16	37	36	4	8	0	1
HMF003210A	559	10	2	537	0	8	2	0	0
HMF000810A	178	18	18	70	49	4	7	4	8
HMF000939A	15	6	1	0	0	2	4	0	2
HMF001771A	120	17	15	78	2	0	2	0	6
HMF002124A	286	47	21	20	179	5	6	2	6
HMF001135A	80	6	4	62	0	6	2	0	0
HMF000220B	684	17	6	33	609	12	6	0	1
HMF003124A	236	21	10	189	2	0	4	3	7
HMF003801A	478	85	272	45	20	16	18	13	9
HMF001921A	8	5	3	0	0	0	0	0	0
HMF003438A	73	13	2	51	3	2	2	0	0
HMF002139A	50	18	24	0	0	2	4	0	2
HMF003671A	70	13	17	18	0	6	9	2	5
HMF000860A	238	15	20	197	0	0	0	2	4
HMF000142A	105	76	13	4	5	0	2	1	4
HMF000776A	533	213	70	126	78	11	16	7	12
HMF001394A	141	10	11	91	26	0	1	1	1
HMF003211A	535	56	32	364	5	5	29	14	30
HMF001714A	565	433	15	60	9	20	14	6	8
HMF002112A	6	2	2	0	0	2	0	0	0
HMF001356A	159	71	60	8	2	6	3	7	2
HMF001930A	415	163	20	196	7	8	6	6	9
HMF000276A	153	58	23	11	40	11	6	1	3
HMF003208A	249	41	9	29	160	0	4	5	1
HMF000244A	73	26	2	41	2	2	0	0	0
HMF002386A	299	104	22	130	0	6	24	8	5
HMF003620A	256	37	11	194	5	2	7	0	0
HMF000424A	277	48	14	109	88	2	5	7	4
HMF001692A	1420	45	34	762	507	0	44	15	13
HMF000187A	40	14	1	14	11	0	0	0	0
HMF002520B	1	1	0	0	0	0	0	0	0
HMF003458A	181	10	66	40	25	18	17	4	1
HMF001182A	136	18	7	107	0	2	1	0	1
HMF001454A	133	12	10	104	0	0	1	3	3
HMF001292A	193	57	62	50	2	6	9	2	5
HMF000015A	111	30	10	22	35	2	4	2	6
HMF001176A	245	53	16	123	29	0	12	1	11
HMF000571B	820	10	1	803	1	0	2	0	3
HMF002751A	495	253	122	62	7	24	10	9	8
HMF003536A	255	30	40	127	34	4	7	4	9
HMF002659A	46	12	11	14	4	2	0	2	1
HMF000034A	4	2	0	0	0	0	1	0	1
HMF000971A	300	214	9	56	1	10	3	5	2
HMF002367A	30	21	3	3	2	0	1	0	0
HMF002445A	238	21	26	98	72	6	1	11	3
HMF002632A	76	32	5	27	0	0	8	2	2
HMF002595A	140	56	32	32	3	2	0	11	4
HMF000981A	44	3	2	34	0	0	3	0	2
HMF002316A	880	232	223	282	26	29	33	35	20
HMF000758A	621	79	46	438	10	4	21	9	14
HMF001424A	267	32	15	48	148	4	3	4	13
HMF003423A	33	15	5	3	0	2	3	1	4
HMF000310A	184	18	94	46	0	12	3	6	5
HMF002484A	501	109	126	237	0	10	8	4	7
HMF001615A	17	14	1	0	0	0	0	0	2
HMF002669A	130	58	15	35	4	2	10	5	1
HMF001645A	31	16	7	0	0	2	0	6	0
HMF000022A	240	85	16	71	26	12	17	7	6
HMF000169A	396	183	41	118	26	4	14	5	5
HMF002055A	4	1	3	0	0	0	0	0	0
HMF002892A	95	28	12	47	0	4	4	0	0
HMF003569A	48	10	7	25	2	0	2	1	1
HMF000070A	371	236	49	37	8	8	12	16	5
HMF002590A	677	228	100	131	162	14	34	2	6
HMF002085A	238	29	14	174	0	12	8	0	1
HMF001709A	61	32	15	7	0	2	3	1	1
HMF002725A	695	27	14	635	2	4	4	1	8
HMF001946A	233	58	16	47	85	4	12	6	5
HMF003332A	86	16	12	5	48	0	3	0	2
HMF003349A	421	149	16	117	117	8	8	2	4
HMF001701A	65	13	16	29	0	0	4	0	3
HMF000564A	17	5	2	6	0	0	2	1	1
HMF002793A	152	59	16	61	5	0	8	0	3
HMF002008A	166	15	4	132	2	0	6	2	5
HMF002416A	42	14	16	6	0	0	1	3	2
HMF002342A	208	24	9	141	11	2	9	5	7
HMF003122A	79	10	9	36	0	2	11	0	11
HMF000648A	75	5	3	64	0	0	2	1	0
HMF000038A	653	191	20	102	297	11	12	14	6
HMF000517A	499	54	13	362	3	6	16	3	42
HMF001332A	26	9	5	9	0	0	1	0	2
HMF001375A	201	73	25	70	10	4	8	4	7
HMF003745A	125	20	4	83	7	0	3	2	6
HMF002953A	241	41	2	67	105	10	12	2	2
HMF000958A	588	135	31	123	273	8	7	2	9
HMF000386A	375	75	37	162	66	0	18	4	13
HMF002783A	267	88	14	124	12	2	10	5	12
HMF000868A	292	35	4	239	3	4	4	3	0
HMF001032A	235	29	25	115	10	6	19	8	23
HMF000824A	691	37	23	592	24	0	8	3	4
HMF001392A	73	31	11	12	2	0	5	8	4
HMF000317A	128	33	9	69	6	0	9	0	2
HMF001729A	88	12	4	67	0	4	0	0	1
HMF003089A	11	0	3	7	0	0	1	0	0
HMF001837A	23	8	13	0	0	2	0	0	0
HMF002830A	379	26	9	325	1	14	1	1	2
HMF001389A	475	96	32	111	198	0	21	9	8
HMF000232A	610	94	27	456	1	18	3	6	5
HMF002102A	63	3	5	55	0	0	0	0	0
HMF002450A	311	134	26	75	62	2	4	3	5
HMF000532A	62	29	6	23	0	2	1	0	1
HMF003239A	31	10	13	3	0	0	2	0	3
HMF001262A	101	13	5	56	5	0	20	0	2
HMF001023A	637	88	24	257	196	19	29	12	12
HMF001988A	115	22	5	71	0	4	7	0	6
HMF000124A	146	2	29	81	6	13	9	0	6
HMF003209A	48	28	13	3	0	0	2	0	2
HMF003758A	39	13	6	11	2	2	0	0	5
HMF001568A	524	30	28	437	0	2	11	5	11
HMF003773A	111	27	11	42	0	6	9	0	16
HMF000224A	62	3	10	44	0	0	5	0	0
HMF003148A	655	71	276	226	19	30	24	2	7
HMF003159A	567	136	9	385	11	4	9	6	7
HMF001077A	3	0	3	0	0	0	0	0	0
HMF001192A	101	24	2	61	4	6	2	0	2
HMF001854A	186	40	7	99	0	0	7	1	32
HMF000406A	610	94	29	149	301	4	16	6	11
HMF000030A	151	60	12	62	4	10	0	1	2
HMF001062A	80	20	10	18	1	22	8	1	0
HMF001818A	41	2	22	10	0	2	0	0	5
HMF003873A	301	57	8	63	134	20	14	0	5
HMF002576A	559	262	62	122	72	8	17	7	9
HMF000788A	133	27	14	69	1	16	4	1	1
HMF000470A	425	115	28	237	4	18	7	11	5
HMF004309A	13	6	2	0	0	2	1	0	2
HMF000204A	947	13	5	922	4	0	3	0	0
HMF002203A	820	107	64	301	293	8	23	7	17
HMF002119A	25	10	0	3	8	4	0	0	0
HMF004339A	478	36	59	340	5	12	9	1	16
HMF001772A	51	15	2	29	0	2	1	2	0
HMF003601A	132	25	9	84	0	0	6	3	5
HMF001966A	349	232	15	70	0	4	3	24	1
HMF002125A	549	88	29	391	8	10	13	1	9
HMF004381A	409	50	11	267	36	8	9	9	19
HMF004111A	6	0	3	0	0	2	1	0	0
HMF004094A	44	12	3	21	2	0	5	0	1
HMF003864A	54	16	16	22	0	0	0	0	0
HMF004235A	64	24	12	14	0	5	3	4	2
HMF003825A	695	72	49	534	2	5	17	8	8
HMF003828A	15	8	3	3	0	0	0	1	0
HMF003856A	42	23	5	14	0	0	0	0	0
HMF003955A	166	49	8	88	0	17	2	0	2
HMF003903A	705	59	445	80	67	6	33	5	10
HMF001873A	801	252	120	151	196	33	27	6	16
HMF002433A	184	69	6	35	49	6	11	3	5
HMF003317A	71	7	2	59	0	0	2	0	1
HMF001044B	1037	32	6	953	5	5	12	8	16
HMF003431A	213	48	13	133	0	4	5	7	3
HMF003747A	905	113	393	149	146	11	65	11	17
HMF001009A	702	45	10	559	2	20	32	4	30
HMF000334A	227	76	17	25	95	5	7	1	1
HMF003744A	151	41	6	55	1	14	16	11	7
HMF000108A	764	241	41	384	14	19	27	13	25
HMF002537A	212	49	10	106	29	6	9	1	2
HMF000458C	90	39	20	16	4	8	3	0	0
HMF002468A	177	30	9	109	22	2	4	0	1
HMF003735A	35	1	3	19	4	6	2	0	0
HMF002092A	179	25	15	76	43	10	10	0	0
HMF003009A	2	0	0	0	0	2	0	0	0
HMF003540A	130	20	8	93	6	2	1	0	0
HMF001078A	1963	92	47	349	1382	6	36	25	26
HMF000474A	296	46	19	181	14	21	3	4	8
HMF000312A	451	92	44	250	33	12	8	5	7
HMF000002A	229	22	41	120	31	8	3	0	4
HMF001158A	27	9	9	0	7	2	0	0	0
HMF000748A	165	48	4	61	31	10	5	2	4
HMF001603A	61	26	8	8	12	0	1	2	4
HMF000394A	16	5	2	0	8	0	1	0	0
HMF001716A	712	75	13	110	462	10	26	2	14
HMF000917A	387	73	65	194	8	8	23	12	4
HMF001539A	274	40	24	152	40	10	7	1	0
HMF002207A	438	45	27	316	22	4	10	4	10
HMF000075A	155	70	22	42	6	4	4	2	5
HMF001553A	25	13	4	3	2	2	1	0	0
HMF002072A	101	23	17	48	2	2	5	2	2
HMF003631A	25	9	1	7	0	6	2	0	0
HMF000222B	1068	539	40	308	88	39	23	17	14
HMF003054A	1314	183	92	520	443	12	26	15	23
HMF001728A	802	376	216	100	57	18	20	11	4
HMF001789A	400	123	16	151	43	10	37	6	14
HMF001867B	371	49	20	257	31	8	3	0	3
HMF003716A	88	4	6	66	11	0	0	0	1
HMF001720A	473	29	9	359	45	14	8	1	8
HMF001636B	168	25	7	125	4	6	0	0	1
HMF001773A	586	141	91	74	247	2	21	1	9
HMF000421A	283	36	64	164	5	8	3	0	3
HMF002498A	273	24	11	221	3	10	2	1	1
HMF001455A	849	59	527	166	3	27	34	12	21
HMF002340A	262	55	36	107	37	12	11	2	2
HMF000351A	600	55	27	283	183	34	15	0	3
HMF000268A	62	10	0	49	0	2	1	0	0
HMF003597A	136	18	9	89	4	2	7	2	5
HMF001239A	168	27	8	115	10	2	2	2	2
HMF000960A	590	66	257	178	24	24	18	2	21
HMF003434A	606	135	67	242	121	10	17	5	9
HMF002926A	235	61	13	126	0	0	13	2	20
HMF003751A	792	177	165	280	94	22	21	11	22
HMF002018A	134	16	3	103	0	0	5	1	6
HMF002410A	8	3	0	5	0	0	0	0	0
HMF001485A	518	183	241	40	11	20	6	10	7
HMF001378B	297	65	25	130	45	6	15	4	7
HMF002465A	299	58	15	179	11	12	10	4	10
HMF000945A	124	32	24	41	8	2	6	6	5
HMF002299A	307	236	16	20	13	8	2	9	3
HMF000790B	154	30	14	84	14	4	5	1	2
HMF000416A	25	7	5	6	0	4	2	1	0
HMF001101B	80	34	7	29	0	4	4	1	1
HMF003480A	9	5	2	0	0	2	0	0	0
HMF002155A	32	14	3	12	0	2	1	0	0
HMF001609A	737	52	30	134	499	0	15	2	5
HMF000364A	405	89	32	23	226	10	11	5	9
HMF002127A	970	494	36	283	64	20	27	22	24
HMF001817A	208	79	5	100	8	12	2	1	1
HMF000472B	131	28	5	64	14	12	7	0	1
HMF000162A	88	30	10	25	4	11	4	0	4
HMF001186A	169	26	6	99	26	10	0	0	2
HMF000607A	55	20	5	20	3	0	4	0	3
HMF003178A	165	38	12	88	6	8	4	2	7
HMF003161A	668	27	354	215	19	19	23	1	10
HMF002421A	199	35	9	108	23	6	7	5	6
HMF003006A	305	77	26	184	6	7	5	0	0
HMF001596B	165	23	8	77	44	4	8	0	1
HMF000377A	238	47	6	146	23	6	6	1	3
HMF001572A	261	47	12	136	43	6	8	2	7
HMF000956A	308	60	26	164	6	36	15	0	1
HMF000197A	198	32	5	127	8	12	7	6	1
HMF002771A	1641	494	164	740	117	38	28	27	33
HMF000996B	688	75	208	339	0	24	23	6	13
HMF002536A	150	38	25	59	4	12	12	0	0
HMF003667A	292	176	19	57	8	9	12	4	7
HMF001071A	93	17	15	50	2	6	1	2	0
HMF003617A	197	43	12	114	6	12	9	0	1
HMF002211B	230	75	35	96	14	4	2	2	2
HMF003110A	1391	146	231	709	210	12	40	20	23
HMF001526A	128	30	10	55	16	8	7	1	1
HMF002941A	141	48	16	51	0	4	13	7	2
HMF001112A	105	30	6	45	9	2	7	2	4
HMF001687A	296	177	68	18	11	6	10	4	2
HMF000881C	199	60	68	40	2	19	6	1	3
HMF003139A	75	28	1	21	15	0	6	0	4
HMF001160A	102	60	5	12	8	10	2	1	4
HMF000895A	15	10	0	4	0	0	1	0	0
HMF000764A	163	75	11	52	12	2	6	4	1
HMF002145A	205	27	8	146	13	2	6	0	3
HMF001106A	1566	376	103	284	700	8	47	28	20
HMF000796A	46	7	4	23	4	2	2	3	1
HMF003478A	521	73	9	405	7	14	9	0	4
HMF002309A	228	73	25	39	69	4	8	9	1
HMF003687A	114	18	11	74	1	0	2	1	7
HMF002553A	1079	75	27	252	655	0	34	8	28
HMF002439A	221	27	81	50	42	12	5	2	2
HMF003642A	341	96	29	163	16	2	18	4	13
HMF002106A	1257	65	68	566	500	10	29	2	17
HMF000677A	352	131	88	91	3	22	12	1	4
HMF003444A	223	37	19	61	81	3	6	7	9
HMF003537A	485	59	21	318	57	14	7	1	8
HMF003268A	392	90	23	218	15	8	20	11	7
HMF003275A	341	107	14	135	56	0	14	4	11
HMF003088A	506	113	29	309	8	21	16	1	9
HMF000007A	355	31	7	256	29	4	16	5	7
HMF001243A	575	62	20	275	178	2	10	13	15
HMF003081A	682	444	33	123	8	28	11	29	6
HMF003114A	137	20	8	67	32	6	3	0	1
HMF001220A	1546	762	42	585	12	53	43	30	19
HMF003582A	223	24	7	153	7	18	8	1	5
HMF002582A	327	38	7	247	0	2	16	6	11
HMF002390A	441	65	21	343	3	8	0	1	0
HMF002605A	28	6	6	0	11	2	3	0	0
HMF003707A	145	27	7	81	25	2	2	0	1
HMF000825A	85	37	7	23	0	12	2	1	3
HMF000363A	223	51	7	115	35	4	5	0	6
HMF002660A	174	32	11	35	88	0	2	1	5
HMF002189A	266	23	5	207	9	12	5	2	3
HMF002802A	239	19	47	125	24	8	14	1	1
HMF003152A	277	24	8	220	12	2	5	2	4
HMF002564A	153	40	42	44	5	4	11	3	4
HMF003655A	1419	105	86	989	181	2	17	22	17
HMF003565A	173	76	6	13	66	6	5	0	1
HMF002279A	381	36	15	174	108	9	11	9	19
HMF000109A	33	15	9	8	0	0	1	0	0
HMF002206A	187	70	22	76	2	6	3	3	5
HMF000803A	361	50	67	177	33	17	8	0	9
HMF000894A	7	4	1	0	0	0	0	2	0
HMF002083A	129	37	4	39	0	44	4	1	0
HMF003244A	845	43	54	684	22	14	12	7	9
HMF003551A	550	37	11	456	33	6	5	1	1
HMF000652A	164	23	10	98	18	11	4	0	0
HMF001985A	469	244	14	152	6	10	16	20	7
HMF003120A	3	0	1	0	2	0	0	0	0
HMF003515A	171	86	7	27	32	4	5	6	4
HMF000115A	202	39	12	100	32	6	6	2	5
HMF001758A	280	70	13	151	23	6	6	3	8
HMF000490A	474	111	237	36	54	15	16	2	3
HMF001839A	569	104	13	370	60	12	9	0	1
HMF000121A	296	75	16	148	21	8	15	2	11
HMF000822A	241	45	11	132	29	2	13	2	7
HMF000705A	335	41	16	224	40	4	8	1	1
HMF000201A	6	5	1	0	0	0	0	0	0
HMF002594A	505	247	22	93	95	6	18	5	19
HMF002694A	303	109	28	31	118	0	7	3	7
HMF001058A	210	50	8	94	27	18	6	1	6
HMF002214A	61	29	4	16	8	0	2	1	1
HMF001175A	547	149	64	36	245	9	25	11	8
HMF002230A	18	5	3	4	0	2	2	0	2
HMF002177A	105	26	6	56	8	6	3	0	0
HMF000473A	390	85	17	110	155	2	10	2	9
HMF002674A	158	25	7	95	11	7	3	2	8
HMF003179A	425	44	14	297	0	4	17	2	47
HMF002313A	167	23	10	117	4	6	3	2	2
HMF003299A	367	46	21	255	8	10	16	4	7
HMF001668B	125	17	49	29	5	12	6	3	4
HMF001098A	285	53	9	165	31	16	7	0	4
HMF000762A	116	63	3	24	11	6	1	5	3
HMF001399A	313	50	28	172	38	4	10	4	7
HMF000174A	448	88	20	310	6	16	5	0	3
HMF003732A	599	265	15	262	10	14	12	13	8
HMF002007A	356	71	25	71	156	2	13	4	14
HMF001627A	392	40	224	90	3	10	13	5	7
HMF000902B	259	92	24	91	10	18	14	2	8
HMF001470A	81	29	5	39	0	6	1	0	1
HMF000687A	142	79	11	10	34	0	0	0	8
HMF003488A	111	31	2	39	0	27	9	0	3
HMF002476A	176	31	25	73	23	2	7	5	10
HMF001402A	57	18	8	16	2	4	3	2	4
HMF001899A	148	18	19	95	2	6	2	3	3
HMF002176A	107	8	8	83	0	2	2	3	1
HMF000430A	378	27	92	223	16	13	2	2	3
HMF001929A	102	36	17	20	0	0	7	4	18
HMF003290A	208	105	54	11	6	6	3	12	11
HMF003428A	30	6	2	22	0	0	0	0	0
HMF000661A	28	23	1	4	0	0	0	0	0
HMF003694A	165	24	11	123	0	2	0	2	3
HMF001673A	2	0	2	0	0	0	0	0	0
HMF002812A	102	9	9	17	52	2	7	2	4
HMF001897A	499	53	26	305	80	13	10	4	8
HMF001054A	381	258	7	54	34	15	9	1	3
HMF002649A	312	82	12	162	1	2	16	10	27
HMF002217A	733	91	14	350	235	21	16	1	5
HMF002930A	151	26	14	85	17	2	4	2	1
HMF001322A	30	16	5	1	0	4	2	1	1
HMF000993A	123	15	4	52	41	4	3	2	2
HMF000371A	179	18	6	134	2	8	6	3	2
HMF003380A	136	63	9	22	15	8	16	1	2
HMF001229A	165	39	36	51	28	5	4	1	1
HMF003004A	65	20	23	5	0	10	5	0	2
HMF000975A	126	25	17	53	19	6	3	2	1
HMF002438A	98	20	10	60	0	0	1	0	7
HMF002680A	300	19	12	200	45	8	11	1	4
HMF001593A	53	12	9	26	0	4	0	1	1
HMF001939A	60	3	7	39	5	0	3	1	2
HMF001291A	364	223	70	33	0	32	2	0	4
HMF000892A	221	67	49	69	1	9	11	12	3
HMF002580A	350	52	27	225	16	18	10	0	2
HMF002625A	938	348	427	98	6	13	16	21	9
HMF001137A	332	211	22	62	1	8	8	16	4
HMF002925A	177	32	13	118	12	2	0	0	0
HMF003711A	481	222	144	51	1	20	23	13	7
HMF003103A	64	13	4	34	7	2	1	0	3
HMF000099A	19	6	2	5	0	0	0	0	6
HMF001712A	19	10	2	5	0	2	0	0	0
HMF002235A	248	36	11	118	61	9	12	0	1
HMF002067A	248	39	12	152	30	2	8	0	5
HMF002452A	829	27	9	760	4	2	15	2	10
HMF002396A	38	20	8	6	0	0	0	4	0
HMF001194A	192	43	5	116	0	10	7	1	10
HMF002156A	473	83	18	285	47	28	9	1	2
HMF001241A	308	50	17	152	64	0	11	4	10
HMF003132A	653	105	53	327	96	25	23	12	12
HMF001168B	54	19	8	11	2	4	7	2	1
HMF003541A	113	21	13	68	4	2	1	1	3
HMF000039A	87	20	4	53	6	0	2	0	2
HMF000823A	216	66	35	49	28	23	11	0	4
HMF001691A	448	66	47	265	24	24	12	3	7
HMF000918A	184	47	21	90	3	0	13	2	8
HMF000740A	191	39	11	105	16	11	7	0	2
HMF000017A	509	108	6	293	67	22	9	0	4
HMF002940A	483	63	26	155	214	6	12	3	4
HMF001980A	241	42	17	94	77	2	3	2	4
HMF003036A	681	107	8	534	10	12	7	0	3
HMF002610A	187	47	5	119	0	2	9	1	4
HMF002717A	35	9	10	12	0	2	0	1	1
HMF002198A	342	49	12	176	68	14	10	10	3
HMF000446A	257	76	20	112	24	6	7	5	7
HMF002326A	358	88	15	170	47	5	13	14	6
HMF002262A	292	156	20	84	2	19	4	4	3
HMF000978A	44	10	1	26	0	4	3	0	0
HMF003126A	108	17	8	13	43	2	20	2	3
HMF003489A	537	81	24	85	324	6	9	3	5
HMF003789A	180	22	9	112	30	4	3	0	0
HMF000678A	635	331	49	55	146	38	8	3	5
HMF000986A	234	31	12	136	40	12	3	0	0
HMF001304A	155	30	18	89	6	4	4	0	4
HMF000123A	214	29	98	41	20	8	7	7	4
HMF004351A	187	115	11	42	0	10	4	3	2
HMF003416A	405	76	17	197	93	2	11	5	4
HMF003850A	424	70	14	284	40	4	5	3	4
HMF003826A	147	21	11	105	2	8	0	0	0
HMF003948A	490	61	200	155	27	15	17	7	8
HMF004057A	551	87	25	359	55	18	4	0	3
HMF003918A	263	35	10	171	26	4	8	3	6
HMF004396A	220	107	36	48	10	8	7	3	1
HMF004176A	1283	655	75	448	0	32	41	12	20
HMF004237A	55	22	3	26	0	4	0	0	0
HMF003939A	1058	130	48	140	657	2	51	12	18
HMF004295B	471	315	14	61	43	10	14	8	6
HMF003925A	221	40	14	38	120	0	5	1	3
HMF004049A	340	56	7	260	0	10	6	1	0
HMF004048A	216	32	12	158	0	6	2	1	5
HMF004070A	234	67	25	95	27	10	6	0	4
HMF004363A	207	38	17	105	11	2	19	5	10
[truncated: 2,359 more rows]
