# Supplementary material for: Unscrambling cancer genomes via integrated analysis of structural variation and copy number
Source: Cell Genom. 2022 Mar 22;2(4):100112. doi: 10.1016/j.xgen.2022.100112 (PMC9903802; doi:10.1016/j.xgen.2022.100112)
Supplement: Table S5. ecDNA validation on 13 glioblastoma samples, related to Figure 4 [file mmc6.zip › xgen_100112_mmc6.csv]

Sample	LINX	deCarvalho et al. Amplicon Architect	deCarvalho et al. CN Pattern	deCarvalho et al. FISH
HF2354	MYC	MYC	MYC; SOX2,PIK3CA,MECOM	MYC
HF2587	-	-	-	-
HF2927	EGFR	EGFR	EGFR	EGFR
HF3016	MYC,EGFR,CDK4	MYC,EGFR,CDK4	MYC,EGFR,CDK4	MYC,EGFR,CDK4
HF3035	-	-	-	-
HF3055	EGFR,MDM2,CDK4	EGFR,MDM2,CDK4	MDM2,CDK4	CDK4
HF3077	-	-	-	-
HF3160	-	-	-	-
HF3177	MYC,EGFR,CDK4	MYC,EGFR,CDK4	MYC,EGFR,CDK4	MYC,EGFR,CDK4
HF3178	EGFR,MDM4	EGFR	EGFR	EGFR
HF3203	EGFR,CDK4,MYC,MYCN	EGFR,CDK4,MYC,MYCN	EGFR,CDK4,MYC,MYCN	-
HF3216	-	-	-	-
HF3253	MYCN,PDGFRA	MYCN,PDGFRA	PDGFRA	PDGFRA
