# Supplementary material for: Unscrambling cancer genomes via integrated analysis of structural variation and copy number
Source: Cell Genom. 2022 Mar 22;2(4):100112. doi: 10.1016/j.xgen.2022.100112 (PMC9903802; doi:10.1016/j.xgen.2022.100112)
Supplement: Table S7. In-frame pathogenic rearrangements detected in 1,924 samples by DNA and/or RNA fusion calling, related to Figure 5 [file mmc8.zip]

Archive with 1 entries (1 files):
- xgen_100112_mmc8.csv
