# Supplementary material for: Unscrambling cancer genomes via integrated analysis of structural variation and copy number
Source: Cell Genom. 2022 Mar 22;2(4):100112. doi: 10.1016/j.xgen.2022.100112 (PMC9903802; doi:10.1016/j.xgen.2022.100112)
Supplement: Table S8. Pathogenic homozygous disruptions detected in tumor-suppressor genes in 4,358 samples, related to Figure 5 [file mmc9.zip]

Archive with 1 entries (1 files):
- xgen_100112_mmc9.csv
