# Supplementary material for: Unscrambling cancer genomes via integrated analysis of structural variation and copy number
Source: Cell Genom. 2022 Mar 22;2(4):100112. doi: 10.1016/j.xgen.2022.100112 (PMC9903802; doi:10.1016/j.xgen.2022.100112)
Supplement: Table S8. Pathogenic homozygous disruptions detected in tumor-suppressor genes in 4,358 samples, related to Figure 5 [file mmc9.zip › xgen_100112_mmc9.csv]

HmfSampleId	Gene	ResolvedType	DisruptionType
HMF000135A	ARID1B	RECIP_TRANS	Deletion
HMF002943A	PPP2R2A	COMPLEX	Deletion
HMF000812B	CDK12	DUP	Duplication
HMF001631A	BRCA2	COMPLEX	Deletion
HMF003471A	BRIP1	COMPLEX	Duplication
HMF000479A	PTPRB	DUP	Duplication
HMF000479A	RB1	DUP	Duplication
HMF000560A	SMAD4	DUP	Duplication
HMF001423B	PML	DUP	Duplication
HMF001423B	CREBBP	DUP	Duplication
HMF002377A	TP53	COMPLEX	Deletion
HMF000662A	CUX1	COMPLEX	Duplication
HMF000662A	ATRX	COMPLEX	Deletion
HMF002210A	TP53	COMPLEX	Deletion
HMF003554A	RNF43	DUP	Duplication
HMF000750A	PBRM1	DUP	Duplication
HMF002855A	APC	RECIP_TRANS_DEL_DUP	Deletion
HMF003726A	DPYD	COMPLEX	Duplication
HMF002302A	TP53	COMPLEX	Deletion
HMF000405A	RB1	COMPLEX	Deletion
HMF000814A	SMAD4	RECIP_TRANS	Deletion
HMF000020B	TP53	RECIP_INV	Deletion
HMF001736A	RB1	RECIP_TRANS	Deletion
HMF001736A	CDH1	COMPLEX	Deletion
HMF000411B	PTEN	RECIP_INV	Deletion
HMF001661A	RB1	COMPLEX	Deletion
HMF001851A	RB1	DUP	Duplication
HMF001851A	MGA	DUP	Duplication
HMF000513A	RNF43	DUP	Duplication
HMF000293A	TP53	RECIP_TRANS	Deletion
HMF002454A	CDK12	COMPLEX	Duplication
HMF003376A	CHEK2	DUP	Duplication
HMF000464A	RB1	DUP	Duplication
HMF001327A	PTEN	COMPLEX	Deletion
HMF002246A	RB1	RECIP_TRANS	Deletion
HMF003231A	CASZ1	RECIP_TRANS	Deletion
HMF001447A	TP53	DUP	Duplication
HMF001138A	PTEN	COMPLEX	Deletion
HMF002964A	PTEN	COMPLEX	Deletion
HMF002472A	RB1	DUP	Duplication
HMF000384A	PTEN	COMPLEX	Deletion
HMF003827B	RB1	COMPLEX	Deletion
HMF004195A	RB1	DUP	Duplication
HMF004195A	ARID1A	COMPLEX	Duplication
HMF002989A	TCF12	COMPLEX	Deletion
HMF002989A	TP53	COMPLEX	Deletion
HMF002110A	TP53	COMPLEX	Deletion
HMF002775A	RAD51B	COMPLEX	Deletion
HMF002427A	PTEN	COMPLEX	Deletion
HMF003341A	PTEN	RECIP_TRANS	Deletion
HMF000565A	PTEN	COMPLEX	Deletion
HMF003647A	TP53	COMPLEX	Deletion
HMF003355A	RB1	DUP	Duplication
HMF003355A	KEAP1	DUP	Duplication
HMF003553A	KDM6A	PAIR_OTHER	Deletion
HMF002419A	NCOR1	PAIR_OTHER	Deletion
HMF001073A	KDM6A	COMPLEX	Deletion
HMF001047A	TP53	COMPLEX	Deletion
HMF000076A	NF1	COMPLEX	Deletion
HMF002798A	RB1	COMPLEX	Deletion
HMF003668A	NF1	RECIP_INV_DEL_DUP	Deletion
HMF002403A	CDKN2A	COMPLEX	Deletion
HMF002434A	RB1	RECIP_TRANS	Deletion
HMF002663B	ZFHX3	COMPLEX	Deletion
HMF000827A	RB1	COMPLEX	Deletion
HMF002743A	APC	DUP	Duplication
HMF002025A	NCOR1	DUP	Duplication
HMF001913A	TP53	RECIP_TRANS	Deletion
HMF001913A	KMT2C	COMPLEX	Deletion
HMF003518A	RUNX1	DUP	Duplication
HMF003762A	CDKN2A	RECIP_TRANS	Deletion
HMF000846A	PTEN	COMPLEX	Deletion
HMF000846A	MGMT	COMPLEX	Deletion
HMF004187A	LATS2	RECIP_INV	Deletion
HMF004373A	TP53	COMPLEX	Deletion
HMF003986A	PBRM1	COMPLEX	Deletion
HMF004047B	PTEN	COMPLEX	Deletion
HMF004124A	RAD51B	DUP	Duplication
HMF004172A	JAK2	DUP	Duplication
HMF003908A	RAD51B	DUP	Duplication
HMF003816A	TP53	COMPLEX	Deletion
HMF004325A	STAG2	DUP	Duplication
HMF004422A	RB1	PAIR_OTHER	Deletion
HMF003461A	PTEN	DEL	Deletion
HMF001102A	CREBBP	DUP	Duplication
HMF002360A	MAP2K4	DUP	Duplication
HMF002574A	CDH1	COMPLEX	Deletion
HMF003260A	CREBBP	DUP	Duplication
HMF001871A	RAD51B	DUP	Duplication
HMF000409A	PTEN	DUP	Duplication
HMF000925A	STAG2	DUP	Duplication
HMF003754A	NF1	COMPLEX	Deletion
HMF002853A	PTEN	COMPLEX	Deletion
HMF001312A	NF1	DUP	Duplication
HMF001312A	PTEN	DUP	Duplication
HMF000447A	TP53	COMPLEX	Deletion
HMF002548A	RB1	DUP	Duplication
HMF001211A	RUNX1	DUP	Duplication
HMF000558A	USP28	DUP	Duplication
HMF000223A	NF1	COMPLEX	Deletion
HMF002958A	SETD2	DUP	Duplication
HMF000869A	SMAD4	COMPLEX	Deletion
HMF002065A	RB1	COMPLEX	Deletion
HMF002311A	MAP2K4	DUP	Duplication
HMF000853A	SMAD4	COMPLEX	Deletion
HMF000307B	EML4	COMPLEX	Deletion
HMF001391A	ZFHX3	DUP	Duplication
HMF000414A	RB1	RECIP_INV	Deletion
HMF000414A	TP53	COMPLEX	Deletion
HMF004121A	MAP2K4	RECIP_TRANS	Deletion
HMF003969A	TP53	COMPLEX	Deletion
HMF004071A	RAD51B	DUP	Duplication
HMF003455A	NF1	DUP	Duplication
HMF001257A	ATRX	DUP	Duplication
HMF000808A	RB1	COMPLEX	Deletion
HMF003241A	IL6ST	DUP	Duplication
HMF003241A	KMT2C	DUP	Duplication
HMF003324A	TP53	DUP	Duplication
HMF001527A	RAD51B	COMPLEX	Duplication
HMF001277A	APC	RECIP_TRANS	Deletion
HMF000855A	NF1	DUP	Duplication
HMF001353A	ZBTB20	COMPLEX	Deletion
HMF001353A	PTEN	DUP	Duplication
HMF003693A	TGFBR2	DUP	Duplication
HMF003181A	NF1	DUP	Duplication
HMF002507A	PBRM1	RECIP_TRANS	Deletion
HMF002949A	PTEN	DUP	Duplication
HMF003690A	TP53	DUP	Duplication
HMF003185A	RB1	COMPLEX	Deletion
HMF002332A	PTEN	COMPLEX	Deletion
HMF002188A	PTEN	DUP	Duplication
HMF000704A	APC	DUP	Duplication
HMF000704A	ETS2	COMPLEX	Deletion
HMF004216A	TP53	COMPLEX	Deletion
HMF004352A	TP53	COMPLEX	Deletion
HMF004548A	RUNX1	DUP	Duplication
HMF000330A	ATRX	COMPLEX	Deletion
HMF003801A	SMAD2	DUP	Duplication
HMF003211A	TP53	COMPLEX	Deletion
HMF001356A	RB1	DUP	Duplication
HMF002445A	TGFBR2	DUP	Duplication
HMF002316A	RB1	RECIP_TRANS_DEL_DUP	Deletion
HMF000310A	RB1	DUP	Duplication
HMF002725A	MAP2K4	COMPLEX	Deletion
HMF000958A	AXIN1	RECIP_INV	Deletion
HMF000386A	PBRM1	COMPLEX	Deletion
HMF001389A	TBL1XR1	COMPLEX	Deletion
HMF001568A	RB1	COMPLEX	Deletion
HMF003873A	PTEN	RECIP_TRANS	Deletion
HMF000470A	STK11	COMPLEX	Deletion
HMF002203A	TP53	DUP	Duplication
HMF004339A	LATS2	COMPLEX	Deletion
HMF001873A	CTNNB1	COMPLEX	Deletion
HMF001009A	TP53	COMPLEX	Deletion
HMF000002A	CBFB	COMPLEX	Deletion
HMF000002A	TP53	COMPLEX	Deletion
HMF002207A	TP53	RECIP_INV	Deletion
HMF001728A	MAP3K1	DUP	Duplication
HMF001720A	TP53	COMPLEX	Deletion
HMF002498A	TP53	COMPLEX	Deletion
HMF000351A	TP53	COMPLEX	Deletion
HMF000351A	IL6ST	RECIP_TRANS	Deletion
HMF000960A	RB1	DUP	Duplication
HMF002926A	TP53	COMPLEX	Deletion
HMF001485A	NCOR1	DUP	Duplication
HMF001485A	KMT2C	DUP	Duplication
HMF002465A	RAD51B	RECIP_TRANS	Deletion
HMF002299A	RB1	RECIP_INV	Deletion
HMF000790B	KDM6A	COMPLEX	Deletion
HMF002127A	PTEN	RECIP_INV	Deletion
HMF001186A	MSH2	COMPLEX	Deletion
HMF001186A	PTEN	COMPLEX	Deletion
HMF003178A	KDM6A	COMPLEX	Deletion
HMF003161A	ZFHX3	COMPLEX	Deletion
HMF001596B	PTEN	COMPLEX	Deletion
HMF000197A	RNF43	DUP	Duplication
HMF000996B	TP53	RECIP_TRANS	Deletion
HMF001112A	PTEN	COMPLEX	Deletion
HMF002145A	JAK1	COMPLEX	Deletion
HMF003537A	TP53	COMPLEX	Deletion
HMF003582A	PTEN	RECIP_INV	Deletion
HMF003244A	CTNNA1	COMPLEX	Deletion
HMF003551A	USP28	COMPLEX	Deletion
HMF000115A	PTEN	COMPLEX	Deletion
HMF000490A	ARID1B	DUP	Duplication
HMF001175A	SMARCA4	DUP	Duplication
HMF001175A	KDM6A	DUP	Duplication
HMF002674A	TP53	COMPLEX	Deletion
HMF003299A	TP53	PAIR_OTHER	Deletion
HMF000174A	KMT2C	DUP	Duplication
HMF001470A	SETD2	COMPLEX	Deletion
HMF001899A	TP53	COMPLEX	Deletion
HMF001897A	TP53	COMPLEX	Deletion
HMF002930A	USP28	COMPLEX	Deletion
HMF002680A	CDH1	DUP	Duplication
HMF002625A	CDH1	DUP	Duplication
HMF002625A	JAK2	DUP	Duplication
HMF002625A	PTEN	PAIR_OTHER	Deletion
HMF003711A	NF1	DUP	Duplication
HMF003711A	PTEN	DUP	Duplication
HMF002235A	ZMYM3	RECIP_TRANS	Deletion
HMF000823A	ARID1A	COMPLEX	Deletion
HMF002198A	GPS2	COMPLEX	Deletion
HMF002198A	TP53	COMPLEX	Deletion
HMF000978A	ARID1B	COMPLEX	Deletion
HMF001304A	TCF12	COMPLEX	Deletion
HMF004057A	APC	RECIP_INV_DEL_DUP	Deletion
HMF004396A	MAP2K4	DUP	Duplication
HMF003822A	PTEN	COMPLEX	Deletion
HMF004105A	RB1	DUP	Duplication
HMF004118A	PTEN	COMPLEX	Deletion
HMF003853A	KDM6A	COMPLEX	Deletion
HMF003887A	PTEN	COMPLEX	Deletion
HMF004002A	PTEN	DUP	Duplication
HMF004864A	RAD51B	DEL	Deletion
HMF003479A	PTEN	RECIP_TRANS	Deletion
HMF002184A	RPS6KA3	DUP	Duplication
HMF001942A	USP28	LINE	Deletion
HMF001450B	TP53	COMPLEX	Deletion
HMF002698A	CTNNA1	DUP	Duplication
HMF001569A	MAP2K4	COMPLEX	Deletion
HMF000937A	ATM	DUP	Duplication
HMF001351A	CDH1	COMPLEX	Deletion
HMF000352A	USP28	COMPLEX	Deletion
HMF002522A	RB1	PAIR_OTHER	Deletion
HMF002727A	RASA1	COMPLEX	Deletion
HMF001355A	MGA	COMPLEX	Deletion
HMF001448A	PTEN	RECIP_TRANS	Deletion
HMF003806A	PTEN	DUP	Duplication
HMF003849A	CDH1	RECIP_INV	Deletion
HMF001377A	TP53	COMPLEX	Deletion
HMF000488A	RB1	RECIP_INV	Deletion
HMF002081A	NF1	RECIP_TRANS	Deletion
HMF001826A	CDKN2A	COMPLEX	Deletion
HMF002209A	APC	LINE	Deletion
HMF001520A	PTPN13	DUP	Duplication
HMF000636A	MAP2K4	COMPLEX	Deletion
HMF002391A	RB1	DUP	Duplication
HMF002391A	NCOR1	DUP	Duplication
HMF002391A	JAK1	DUP	Duplication
HMF002391A	CBLB	DUP	Duplication
HMF002391A	PTEN	DUP	Duplication
HMF002391A	RUNX1	DUP	Duplication
HMF000242A	CDK12	DUP	Duplication
HMF003756A	TP53	RECIP_TRANS	Deletion
HMF000420A	KDM6A	RECIP_INV	Deletion
HMF000731A	SMARCA4	DUP	Duplication
HMF002772A	RASA1	COMPLEX	Deletion
HMF000068A	PTEN	RECIP_TRANS	Deletion
HMF002767A	MAX	COMPLEX	Deletion
HMF003883A	TP53	COMPLEX	Deletion
HMF005023A	ACVR1B	DUP	Duplication
HMF000398A	ZNRF3	DUP	Duplication
HMF000398A	NCOR1	DUP	Duplication
HMF000398A	PTEN	COMPLEX	Deletion
HMF001732A	TP53	COMPLEX	Deletion
HMF001197A	TGFBR2	DUP	Duplication
HMF001690A	ZFP36L1	COMPLEX	Deletion
HMF000870A	ARID2	DEL	Deletion
HMF001075A	PBRM1	DUP	Duplication
HMF001075A	PTEN	DUP	Duplication
HMF002711A	RB1	COMPLEX	Deletion
HMF002356A	RB1	COMPLEX	Deletion
HMF002599A	RUNX1	RECIP_INV	Deletion
HMF003282A	TP53	RECIP_TRANS	Deletion
HMF003282A	PTEN	COMPLEX	Deletion
HMF001254A	PTEN	DUP	Duplication
HMF002934A	RB1	COMPLEX	Deletion
HMF002565A	NF2	DUP	Duplication
HMF002565A	FBXW7	DUP	Duplication
HMF001261A	PTEN	DUP	Duplication
HMF003474A	SETD2	COMPLEX	Deletion
HMF004257A	RB1	COMPLEX	Deletion
HMF001911A	CTNNA1	DUP	Duplication
HMF000069A	NF1	DUP	Duplication
HMF001659B	RAD51B	DUP	Duplication
HMF003742A	FBXW7	PAIR_OTHER	Deletion
HMF002370A	PTEN	DEL	Deletion
HMF000863A	CTCF	COMPLEX	Deletion
HMF000392A	PBRM1	DUP	Duplication
HMF004348A	CDKN2A	COMPLEX	Deletion
HMF003190A	TP53	COMPLEX	Deletion
HMF003190A	PTEN	RECIP_TRANS	Deletion
HMF003266A	PTEN	COMPLEX	Deletion
HMF000938A	ZMYM3	COMPLEX	Deletion
HMF000938A	PTEN	COMPLEX	Deletion
HMF001592B	TP53	COMPLEX	Deletion
HMF001592B	PTEN	COMPLEX	Deletion
HMF001909A	TP53	COMPLEX	Deletion
HMF001806E	CDH1	RECIP_TRANS	Deletion
HMF003063A	TP53	DUP	Duplication
HMF002363A	RB1	RECIP_INV	Deletion
HMF002473A	MAP2K4	COMPLEX	Deletion
HMF001537A	KDM6A	DUP	Duplication
HMF001425A	APC	DUP	Duplication
HMF002374A	TP53	COMPLEX	Deletion
HMF002374A	PTEN	RECIP_TRANS_DEL_DUP	Deletion
HMF000110A	RB1	RECIP_TRANS	Deletion
HMF004091A	TP53	COMPLEX	Deletion
HMF000087A	KANSL1	COMPLEX	Deletion
HMF002200A	PTPN13	RECIP_INV	Deletion
HMF000041A	ACVR2A	COMPLEX	Deletion
HMF000435A	TCF12	DUP	Duplication
HMF000435A	KDM6A	DUP	Duplication
HMF001379B	APC	LINE	Deletion
HMF003291A	PTEN	RECIP_TRANS_DEL_DUP	Deletion
HMF002515A	SMAD3	COMPLEX	Deletion
HMF003337A	TP53	COMPLEX	Deletion
HMF004083A	RNF43	RECIP_TRANS	Deletion
HMF003665A	CBLB	COMPLEX	Duplication
HMF002621A	RB1	DUP	Duplication
HMF003521A	KDM6A	DUP	Duplication
HMF002654A	RB1	RECIP_TRANS	Deletion
HMF002654A	NF1	DUP	Duplication
HMF003557A	IL6ST	DUP	Duplication
HMF000402A	TP53	RECIP_TRANS	Deletion
HMF002284A	PBRM1	DUP	Duplication
HMF001663B	ATRX	DUP	Duplication
HMF004356A	SETD2	COMPLEX	Duplication
HMF004356A	TET2	DUP	Duplication
HMF002877B	RNF43	COMPLEX	Deletion
HMF002481A	PTEN	DUP	Duplication
HMF000793A	CBFB	DUP	Duplication
HMF000793A	ZFHX3	DUP	Duplication
HMF000793A	CTNNA1	DUP	Duplication
HMF004266A	PTEN	DUP	Duplication
HMF000051A	KDM6A	DUP	Duplication
HMF002376A	ZFHX3	COMPLEX	Deletion
HMF000911A	EP300	DUP	Duplication
HMF002718A	CDKN2A	DUP	Duplication
HMF000885A	KDM6A	RECIP_TRANS	Deletion
HMF002804A	RUNX1	COMPLEX	Deletion
HMF001150A	RB1	COMPLEX	Deletion
HMF001532A	SMAD4	PAIR_OTHER	Deletion
HMF002952A	NF1	DUP	Duplication
HMF000235A	STAT5B	DUP	Duplication
HMF000235A	CTNNA1	DUP	Duplication
HMF000235A	KMT2C	DUP	Duplication
HMF001483A	SMAD4	DUP	Duplication
HMF000548A	PTEN	PAIR_OTHER	Deletion
HMF000526A	TP53	COMPLEX	Deletion
HMF002114A	ATM	DUP	Duplication
HMF003104A	TP53	DUP	Duplication
HMF002843A	NF2	DEL	Deletion
HMF001931A	CDH1	DEL	Deletion
HMF000260A	RB1	COMPLEX	Deletion
HMF000660A	MEN1	RECIP_INV	Deletion
HMF003143A	TP53	PAIR_OTHER	Deletion
HMF001536A	NF1	DUP	Duplication
HMF000848A	RB1	DUP	Duplication
HMF000848A	KMT2C	DUP	Duplication
HMF001411A	TP53	COMPLEX	Deletion
HMF001411A	PTEN	COMPLEX	Deletion
HMF004831A	TP53	RECIP_TRANS	Deletion
HMF004831A	CTNNA1	RECIP_TRANS	Deletion
HMF002916A	CDK12	COMPLEX	Deletion
HMF000968A	MAP2K4	COMPLEX	Deletion
HMF000469A	RNF43	COMPLEX	Deletion
HMF002232B	SMAD2	COMPLEX	Deletion
HMF003279A	TP53	COMPLEX	Deletion
HMF003279A	MAP2K4	COMPLEX	Deletion
HMF003304A	EPHA2	COMPLEX	Deletion
HMF000313A	PTEN	COMPLEX	Deletion
HMF002622A	SPRED1	COMPLEX	Deletion
HMF002622A	TP53	PAIR_OTHER	Deletion
HMF002712A	TP53	COMPLEX	Deletion
HMF002712A	PTEN	COMPLEX	Deletion
HMF002936A	SPRED1	DUP	Duplication
HMF001361A	TP53	RECIP_TRANS_DEL_DUP	Deletion
HMF003186A	BRCA2	COMPLEX	Deletion
HMF003319A	MAP2K4	COMPLEX	Deletion
HMF001745A	NF1	DUP	Duplication
HMF001778A	RB1	DUP	Duplication
HMF001778A	TCF12	DUP	Duplication
HMF001778A	ARHGAP35	DUP	Duplication
HMF001570A	TP53	COMPLEX	Deletion
HMF000379A	MAP2K4	COMPLEX	Duplication
HMF002672A	TP53	COMPLEX	Deletion
HMF003796A	PBRM1	DUP	Duplication
HMF003796A	KMT2C	DUP	Duplication
HMF003796A	BTK	DUP	Duplication
HMF000598A	KMT2C	DUP	Duplication
HMF001628A	CDH1	COMPLEX	Deletion
HMF002869A	SMAD4	RECIP_INV	Deletion
HMF004174A	SUFU	DUP	Duplication
HMF004174A	TCF7L2	DUP	Duplication
HMF004174A	RUNX1	DUP	Duplication
HMF003785A	TP53	COMPLEX	Deletion
HMF003605A	TGFBR2	DUP	Duplication
HMF003605A	PBRM1	DUP	Duplication
HMF003867A	BRD7	COMPLEX	Deletion
HMF002350A	MAP2K4	RECIP_TRANS_DUPS	Deletion
HMF004318A	TGFBR2	DUP	Duplication
HMF004354A	CTNNA1	DEL	Deletion
HMF000991B	RASA1	COMPLEX	Deletion
HMF002634A	ERBB4	DUP	Duplication
HMF002402A	PTEN	DUP	Duplication
HMF000429B	JAK1	COMPLEX	Deletion
HMF004754A	MLH1	COMPLEX	Deletion
HMF000840A	TP53	COMPLEX	Deletion
HMF003586B	NF1	DUP	Duplication
HMF003907A	RB1	RECIP_TRANS	Deletion
HMF004085A	RB1	COMPLEX	Deletion
HMF004085A	TP53	COMPLEX	Deletion
HMF004085A	PTEN	PAIR_OTHER	Deletion
HMF004038A	ATRX	PAIR_OTHER	Deletion
HMF004065A	SMAD3	RECIP_TRANS	Deletion
HMF003974A	RB1	COMPLEX	Deletion
HMF004333A	RAD51B	DUP	Duplication
HMF004372A	ARID2	PAIR_OTHER	Deletion
HMF004973A	RB1	COMPLEX	Deletion
HMF002208B	JAK2	DUP	Duplication
HMF004387B	TCF12	COMPLEX	Deletion
HMF004412A	TP53	DUP	Duplication
HMF004540A	CHEK2	RECIP_INV	Deletion
HMF004671A	SMARCA4	DUP	Duplication
HMF004729A	NF1	DUP	Duplication
HMF004695A	PBRM1	DUP	Duplication
HMF004476A	CDH1	COMPLEX	Deletion
HMF004528A	SMAD2	DUP	Duplication
HMF004675A	RB1	DUP	Duplication
HMF004675A	FAT1	DUP	Duplication
HMF004418A	RB1	RECIP_INV	Deletion
HMF004425A	CREBBP	COMPLEX	Deletion
HMF004694A	ERBB4	DUP	Duplication
HMF004507A	NF2	PAIR_OTHER	Deletion
HMF004689A	NF2	COMPLEX	Deletion
HMF004436A	PBRM1	DUP	Duplication
HMF004464A	ATRX	COMPLEX	Deletion
HMF004704A	RB1	DUP	Duplication
HMF004526A	RB1	PAIR_OTHER	Deletion
HMF004444A	ZMYM3	COMPLEX	Deletion
HMF004403A	NF1	COMPLEX	Deletion
HMF004751A	TP53	COMPLEX	Deletion
HMF004539A	TGFBR2	RECIP_TRANS	Deletion
HMF004599A	RB1	COMPLEX	Deletion
HMF004805A	TP53	PAIR_OTHER	Deletion
HMF004876A	SMAD4	DUP	Duplication
HMF004942A	SMAD3	DUP	Duplication
HMF004910A	NF1	PAIR_OTHER	Deletion
HMF004891A	RB1	COMPLEX	Deletion
HMF004891A	TP53	COMPLEX	Deletion
HMF005034A	TP53	DUP	Duplication
HMF005034A	APC	DUP	Duplication
HMF005014A	BAP1	RECIP_INV	Deletion
HMF005031A	RB1	COMPLEX	Deletion
HMF004909A	RB1	COMPLEX	Deletion
HMF005010A	RB1	RECIP_TRANS	Deletion
