# Supplementary material for: Unscrambling cancer genomes via integrated analysis of structural variation and copy number
Source: Cell Genom. 2022 Mar 22;2(4):100112. doi: 10.1016/j.xgen.2022.100112 (PMC9903802; doi:10.1016/j.xgen.2022.100112)
Supplement: Table S9. Genes enriched in homozygous disruptions, related to Figure 5 [file mmc10.zip › xgen_100112_mmc10.csv]

Gene	Chromosome	GeneStart	GeneEnd	ObservedHomDisruptions	ExpectedCount	PValue	QValue	Curation
APC	5	112043195	112181936	10	1.23	7.17881652789742e-07	6.98364245354521e-05	TSG
CDH1	16	68771128	68869451	9	0.87	3.60791437614694e-07	3.74381248431514e-05	TSG
CDKN2A	9	21967751	21995300	5	0.24	5.43585134593627e-06	0.000497700154114694	TSG
CDKN2B-AS1	9	21994777	22121096	11	1.12	3.13358590187107e-08	3.61290848612024e-06	Near CDKN2A
CTD-2370N5.3	17	29632231	29645849	3	0.12	0.000263283732420017	0.0182133835338558	Near NF1
ERG	21	39751949	40033704	9	2.49	0.00110952827574873	0.0677247357334469	Fusion target
EVI2B	17	29630784	29641130	3	0.09	0.000113586754012851	0.00883988913105013	Near NF1
FHIT	3	59735036	61237133	27	13.27	0.000610946788771272	0.0388138235396932	TSG
FOCAD	9	20658308	20995954	17	2.98	1.96856909662202e-08	2.35698292222475e-06	Near CDKN2A
KDM6A	X	44732757	44971847	12	2.11	2.34694990908224e-06	0.000221395608090091	TSG
LPAR6	13	48963707	49018840	8	0.49	5.33845768702079e-08	5.93522099274847e-06	Near RB1
MAP2K4	17	11924141	12047147	12	1.09	2.15366535716299e-09	2.68174410273936e-07	TSG
MIR31HG	9	21455641	21559668	6	0.92	0.000385369470791264	0.0255245779270894	Near CDKN2A
MTAP	9	21802542	21931646	10	1.14	3.64115488427075e-07	3.65642424346285e-05	Near CDKN2A
NF1	17	29421945	29709134	19	2.54	3.64920316187067e-11	4.73332060120975e-09	TSG
PBRM1	3	52579368	52719933	11	1.24	8.60791150580908e-08	9.24014776468403e-06	TSG
PSIP1	9	15464064	15511017	5	0.41	6.87218878596685e-05	0.00562976939229337	NOVEL
PTEN	10	89622870	89731687	56	0.96	0	0	TSG
PTPLAD2	9	20995306	21031635	4	0.32	0.000338698423416606	0.0229210476542586	Near CDKN2A
RB1	13	48877887	49056122	55	1.57	0	0	TSG
RNF43	17	56429861	56494956	6	0.58	3.22464748883089e-05	0.00286809360935159	TSG
RNLS	10	90033621	90344287	11	2.74	0.000136154573498248	0.0100916473166678	Near PTEN
RP11-145E5.5	9	21802635	22032985	44	2.03	0	0	Near CDKN2A
RP11-199F11.2	17	7588578	7589689	5	0.01	8.26561041833429e-13	1.11873240140325e-10	Near TP53
RP11-399D6.2	9	22646199	22824212	9	1.57	3.92988788170401e-05	0.00339826138215127	Near CDKN2A
RP11-729L2.2	18	48494389	48584514	5	0.8	0.0014113101458868	0.084488624695108	Near SMAD4
SMAD4	18	48494410	48611415	7	1.03	9.97635825082943e-05	0.00796318031662359	TSG
SSX1	X	48114752	48126879	3	0.11	0.000204313302309633	0.0144551661384066	Fusion target
TGFBR2	3	30647994	30735634	6	0.77	0.000150324865100249	0.0108828210478389	TSG
TMPRSS2	21	42836478	42903043	20	0.59	0	0	Fusion target
TP53	17	7565097	7590856	69	0.23	0	0	TSG
USP28	11	113668596	113746292	5	0.69	0.000737015621627979	0.045886592602558	TSG
USP43	17	9548015	9633008	6	0.75	0.000130554462921983	0.00991258641649109	NOVEL
WRAP53	17	7589389	7606820	15	0.15	1.11022302462516e-16	1.5709655798446e-14	Near TP53
ZMYM3	X	70459474	70474996	3	0.14	0.000411900938453114	0.0267134921125946	TSG
