# Supplementary material for: Unscrambling cancer genomes via integrated analysis of structural variation and copy number
Source: Cell Genom. 2022 Mar 22;2(4):100112. doi: 10.1016/j.xgen.2022.100112 (PMC9903802; doi:10.1016/j.xgen.2022.100112)
Supplement: Table S10. PCAWG samples used in this study, related to STAR Methods [file mmc11.zip › xgen_100112_mmc11.csv]

DonorId	Purity	Ploidy	PCAWG_histology_abbreviation	CurateCancerType
DO1000	0.56	3.25	Breast-DCIS	Breast
DO1001	0.48	1.84	Breast-AdenoCA	Breast
DO1002	0.78	1.96	Breast-AdenoCA	Breast
DO1004	0.58	3.9	Breast-AdenoCA	Breast
DO1005	0.51	1.88	Breast-AdenoCA	Breast
DO1006	0.74	2.94	Breast-AdenoCA	Breast
DO1007	0.54	6.2	Breast-AdenoCA	Breast
DO1008	0.53	1.54	Breast-AdenoCA	Breast
DO1009	0.6	1.8	Breast-AdenoCA	Breast
DO1010	0.49	3.15	Breast-AdenoCA	Breast
DO1011	0.66	3.9	Breast-AdenoCA	Breast
DO1012	0.7	3.25	Breast-AdenoCA	Breast
DO1015	0.28	3.45	Breast-AdenoCA	Breast
DO1016	0.54	1.62	Breast-AdenoCA	Breast
DO1018	0.54	3.65	Breast-AdenoCA	Breast
DO1020	0.57	2.88	Breast-AdenoCA	Breast
DO1076	0.73	1.8	Breast-AdenoCA	Breast
DO10811	0.58	1.96	Prost-AdenoCA	Prostate
DO10821	0.4	1.96	Prost-AdenoCA	Prostate
DO10823	0.45	1.94	Prost-AdenoCA	Prostate
DO10825	0.5	1.96	Prost-AdenoCA	Prostate
DO10829	0.42	2	Prost-AdenoCA	Prostate
DO10833	0.34	1.96	Prost-AdenoCA	Prostate
DO10835	0.36	2	Prost-AdenoCA	Prostate
DO10839	0.45	2.3	Eso-AdenoCA	Esophagus/Stomach
DO10840	0.29	4.15	Eso-AdenoCA	Esophagus/Stomach
DO10843	0.34	2.56	Eso-AdenoCA	Esophagus/Stomach
DO10844	0.84	1.56	Eso-AdenoCA	Esophagus/Stomach
DO10858	0.27	4.85	Eso-AdenoCA	Esophagus/Stomach
DO217786	0.54	1.98	Breast-AdenoCA	Breast
DO217787	0.47	2.34	Breast-AdenoCA	Breast
DO217788	0.85	1.94	Breast-AdenoCA	Breast
DO217817	0.2	1.9	Stomach-AdenoCA	Esophagus/Stomach
DO217818	0.73	1.62	Stomach-AdenoCA	Esophagus/Stomach
DO217822	0.52	2.94	Stomach-AdenoCA	Esophagus/Stomach
DO217826	0.39	3.7	Breast-AdenoCA	Breast
DO217836	0.32	2.08	Head-SCC	Other
DO217844	0.36	1.98	Breast-AdenoCA	Breast
DO217850	0.49	1.98	Biliary-AdenoCA	Bile duct/Gallbladder
DO217864	0.6	1.86	Biliary-AdenoCA	Bile duct/Gallbladder
DO217865	0.53	2.1	Breast-AdenoCA	Breast
DO217867	0.26	1.74	Stomach-AdenoCA	Esophagus/Stomach
DO217887	0.2	4	Breast-AdenoCA	Breast
DO217896	0.23	2.18	Stomach-AdenoCA	Esophagus/Stomach
DO217908	0.53	2.02	Breast-AdenoCA	Breast
DO217931	0.82	1.84	Breast-AdenoCA	Breast
DO217934	0.5	2.16	Breast-AdenoCA	Breast
DO217939	0.84	2.06	Breast-AdenoCA	Breast
DO217950	0.41	4.15	Head-SCC	Other
DO217952	0.81	1.9	Breast-AdenoCA	Breast
DO217953	0.71	2.24	Breast-AdenoCA	Breast
DO217987	0.7	3.5	Breast-AdenoCA	Breast
DO218030	0.5	2.54	Stomach-AdenoCA	Esophagus/Stomach
DO218031	0.2	2.14	Stomach-AdenoCA	Esophagus/Stomach
DO218059	0.65	1.94	Breast-AdenoCA	Breast
DO218062	0.27	4.05	Breast-LobularCA	Breast
DO218065	0.61	1.96	Breast-AdenoCA	Breast
DO218067	0.22	2.08	Stomach-AdenoCA	Esophagus/Stomach
DO218068	0.48	3.3	Stomach-AdenoCA	Esophagus/Stomach
DO218072	0.52	2.02	Breast-AdenoCA	Breast
DO218121	0.46	3.75	Breast-AdenoCA	Breast
DO218136	0.28	3.9	Stomach-AdenoCA	Esophagus/Stomach
DO218150	0.63	1.92	Breast-AdenoCA	Breast
DO218159	0.54	1.82	Breast-AdenoCA	Breast
DO218167	0.52	1.86	Breast-LobularCA	Breast
DO218168	0.9	1.94	Breast-AdenoCA	Breast
DO218174	0.62	2.06	Breast-AdenoCA	Breast
DO218176	0.36	1.9	Breast-AdenoCA	Breast
DO218182	0.64	1.98	Breast-AdenoCA	Breast
DO218212	0.4	2.04	Breast-AdenoCA	Breast
DO218223	0.32	5.1	Stomach-AdenoCA	Esophagus/Stomach
DO218227	0.34	3.15	Biliary-AdenoCA	Bile duct/Gallbladder
DO218243	0.32	2.14	Stomach-AdenoCA	Esophagus/Stomach
DO218254	0.64	2.16	Breast-AdenoCA	Breast
DO218269	0.4	2.92	Breast-LobularCA	Breast
DO218306	0.48	2.08	Head-SCC	Other
DO218333	0.6	3.7	Breast-AdenoCA	Breast
DO218347	0.6	2	Breast-AdenoCA	Breast
DO218351	0.77	2.04	Biliary-AdenoCA	Bile duct/Gallbladder
DO218377	0.46	1.98	Breast-LobularCA	Breast
DO218384	0.73	1.9	Breast-AdenoCA	Breast
DO218388	0.79	2.24	Breast-AdenoCA	Breast
DO218404	0.51	1.92	Breast-AdenoCA	Breast
DO218408	0.59	2.22	Breast-AdenoCA	Breast
DO218411	0.78	3.6	Biliary-AdenoCA	Bile duct/Gallbladder
DO218417	0.44	1.86	Biliary-AdenoCA	Bile duct/Gallbladder
DO218419	0.55	2.02	Breast-AdenoCA	Breast
DO218428	0.47	3.25	Breast-AdenoCA	Breast
DO218440	0.64	2.74	Biliary-AdenoCA	Bile duct/Gallbladder
DO218443	0.4	2.18	Stomach-AdenoCA	Esophagus/Stomach
DO218457	0.4	1.96	Breast-AdenoCA	Breast
DO218478	0.66	1.98	Breast-DCIS	Breast
DO218488	0.6	1.84	Breast-LobularCA	Breast
DO218489	0.3	6	Breast-AdenoCA	Breast
DO218491	0.35	3.4	Biliary-AdenoCA	Bile duct/Gallbladder
DO218502	0.42	3.45	Breast-AdenoCA	Breast
DO218506	0.23	3.4	Breast-AdenoCA	Breast
DO218535	0.6	2.74	Biliary-AdenoCA	Bile duct/Gallbladder
DO218547	0.33	4.35	Stomach-AdenoCA	Esophagus/Stomach
DO218550	0.56	2.94	Biliary-AdenoCA	Bile duct/Gallbladder
DO218553	0.75	2.06	Breast-AdenoCA	Breast
DO218560	0.41	3.9	Breast-AdenoCA	Breast
DO218573	0.47	3.05	Breast-AdenoCA	Breast
DO218583	0.66	2.04	Breast-AdenoCA	Breast
DO218605	0.41	3.05	Breast-AdenoCA	Breast
DO218611	0.5	1.98	Breast-AdenoCA	Breast
DO218621	0.77	2.04	Breast-AdenoCA	Breast
DO218651	0.49	2.06	Breast-AdenoCA	Breast
DO218656	0.63	2.12	Breast-AdenoCA	Breast
DO218669	0.43	2.06	Breast-AdenoCA	Breast
DO218673	0.53	3.55	Stomach-AdenoCA	Esophagus/Stomach
DO218684	0.5	3.1	Breast-AdenoCA	Breast
DO218695	0.43	3.65	Biliary-AdenoCA	Bile duct/Gallbladder
DO218698	0.7	1.7	Breast-AdenoCA	Breast
DO218709	0.29	2.8	Breast-AdenoCA	Breast
DO218719	0.51	1.82	Breast-AdenoCA	Breast
DO218728	0.35	2.18	Stomach-AdenoCA	Esophagus/Stomach
DO218736	0.29	4.8	Breast-AdenoCA	Breast
DO218742	0.53	2.12	Breast-AdenoCA	Breast
DO218769	0.43	2.12	Stomach-AdenoCA	Esophagus/Stomach
DO218770	0.64	2	Breast-AdenoCA	Breast
DO218773	0.32	2.06	Head-SCC	Other
DO218827	0.37	2.12	Breast-AdenoCA	Breast
DO218828	0.77	3.05	Breast-AdenoCA	Breast
DO218831	0.62	2.12	Breast-AdenoCA	Breast
DO220820	0.7	2	Breast-LobularCA	Breast
DO220822	0.51	2.12	Breast-AdenoCA	Breast
DO220823	0.7	2.58	Breast-AdenoCA	Breast
DO220824	0.75	2.2	Breast-AdenoCA	Breast
DO220825	0.43	3.45	Breast-DCIS	Breast
DO220828	0.85	3.9	Breast-AdenoCA	Breast
DO220843	0.97	1.74	Skin-Melanoma	Melanoma
DO220851	0.66	1.96	Skin-Melanoma	Melanoma
DO220855	0.63	3.65	Skin-Melanoma	Melanoma
DO220857	0.46	1.68	Skin-Melanoma	Melanoma
DO220858	0.91	3.05	Skin-Melanoma	Melanoma
DO220859	0.85	2.76	Skin-Melanoma	Melanoma
DO220871	0.75	2.62	Skin-Melanoma	Melanoma
DO220872	0.89	2.1	Skin-Melanoma	Melanoma
DO220873	0.53	1.9	Skin-Melanoma	Melanoma
DO220877	0.75	3	Skin-Melanoma	Melanoma
DO220878	0.85	1.82	Skin-Melanoma	Melanoma
DO220880	0.67	3.5	Skin-Melanoma	Melanoma
DO220881	0.25	3.15	Skin-Melanoma	Melanoma
DO220882	0.94	2.18	Skin-Melanoma	Melanoma
DO220884	0.41	1.86	Skin-Melanoma	Melanoma
DO220886	0.4	3.25	Skin-Melanoma	Melanoma
DO220887	0.85	3.4	Skin-Melanoma	Melanoma
DO220889	0.88	1.58	Skin-Melanoma	Melanoma
DO220892	0.74	1.88	Skin-Melanoma	Melanoma
DO220893	0.94	1.78	Skin-Melanoma	Melanoma
DO220895	0.72	1.68	Skin-Melanoma	Melanoma
DO220896	0.99	1.96	Skin-Melanoma	Melanoma
DO220899	0.94	1.84	Skin-Melanoma	Melanoma
DO220901	0.69	2.22	Skin-Melanoma	Melanoma
DO220903	0.75	3.7	Skin-Melanoma	Melanoma
DO220904	0.92	4.15	Skin-Melanoma	Melanoma
DO220905	0.97	1.6	Skin-Melanoma	Melanoma
DO220906	0.93	1.98	Skin-Melanoma	Melanoma
DO220907	0.87	1.98	Skin-Melanoma	Melanoma
DO220909	0.71	2.06	Skin-Melanoma	Melanoma
DO220911	0.83	1.72	Skin-Melanoma	Melanoma
DO220912	0.68	1.98	Skin-Melanoma	Melanoma
DO220913	0.49	4.25	Skin-Melanoma	Melanoma
DO221123	0.76	2	Lymph-BNHL	Lymphoid tissue
DO221124	0.73	2.06	Lymph-BNHL	Lymphoid tissue
DO221127	0.72	2.12	Lymph-BNHL	Lymphoid tissue
DO221129	0.57	1.98	Lymph-BNHL	Lymphoid tissue
DO221503	1	2	Prost-AdenoCA	Prostate
DO221539	0.51	3.2	Panc-AdenoCA	Pancreas
DO221540	0.65	3.2	Panc-AdenoCA	Pancreas
DO221541	0.93	1.78	Panc-AdenoCA	Pancreas
DO221542	0.52	1.98	Panc-AdenoCA	Pancreas
DO221544	0.9	1.92	Panc-AdenoCA	Pancreas
DO221545	0.88	1.92	Panc-AdenoCA	Pancreas
DO221546	0.41	3.4	Panc-AdenoCA	Pancreas
DO221547	0.63	1.96	Panc-AdenoCA	Pancreas
DO221548	0.98	2.1	Myeloid-AML	Other
DO222276	0.2	1.98	Stomach-AdenoCA	Esophagus/Stomach
DO222285	0.24	5.3	Stomach-AdenoCA	Esophagus/Stomach
DO222288	0.22	2.16	Stomach-AdenoCA	Esophagus/Stomach
DO222292	0.24	2.12	Stomach-AdenoCA	Esophagus/Stomach
DO23508	0.76	1.94	Liver-HCC	Liver
DO23509	0.89	2.9	Liver-HCC	Liver
DO23510	0.68	1.82	Liver-HCC	Liver
DO23512	0.38	3.85	Liver-HCC	Liver
DO23513	0.91	2.08	Liver-HCC	Liver
DO23514	0.56	2.02	Liver-HCC	Liver
DO23515	0.59	2.96	Liver-HCC	Liver
DO23516	0.95	2.26	Liver-HCC	Liver
DO23517	0.41	2.04	Liver-HCC	Liver
DO23518	0.59	6.3	Liver-HCC	Liver
DO23519	0.39	4.7	Liver-HCC	Liver
DO23520	0.26	1.96	Liver-HCC	Liver
DO23521	0.76	3.55	Liver-HCC	Liver
DO23522	0.54	1.8	Liver-HCC	Liver
DO23524	0.63	1.96	Liver-HCC	Liver
DO23525	0.8	3.8	Liver-HCC	Liver
DO23526	0.45	1.84	Liver-HCC	Liver
DO23527	0.65	2.16	Liver-HCC	Liver
DO23528	0.8	4	Liver-HCC	Liver
DO23529	0.34	2.02	Liver-HCC	Liver
DO23532	0.76	1.94	Liver-HCC	Liver
DO23533	0.68	2.44	Liver-HCC	Liver
DO23534	0.84	1.96	Liver-HCC	Liver
DO23535	0.65	1.82	Liver-HCC	Liver
DO23536	0.7	3.75	Liver-HCC	Liver
DO23537	0.92	1.76	Liver-HCC	Liver
DO23538	0.83	2.24	Liver-HCC	Liver
DO23539	0.82	2	Liver-HCC	Liver
DO23541	0.42	2.18	Liver-HCC	Liver
DO23542	0.77	2.04	Liver-HCC	Liver
DO23543	0.73	2.34	Liver-HCC	Liver
DO23544	0.74	2	Liver-HCC	Liver
DO23545	0.78	2.08	Liver-HCC	Liver
DO23546	0.32	2.4	Liver-HCC	Liver
DO23549	0.27	3.75	Liver-HCC	Liver
DO23550	0.65	2	Liver-HCC	Liver
DO27763	1	2.06	Lymph-BNHL	Lymphoid tissue
DO27764	0.93	2.14	Lymph-BNHL	Lymphoid tissue
DO27765	0.85	2.02	Lymph-BNHL	Lymphoid tissue
DO27767	0.86	2.12	Lymph-BNHL	Lymphoid tissue
DO27769	0.95	2	Lymph-BNHL	Lymphoid tissue
DO27771	0.93	2.06	Lymph-BNHL	Lymphoid tissue
DO27773	0.57	2.08	Lymph-BNHL	Lymphoid tissue
DO27775	0.91	2.02	Lymph-BNHL	Lymphoid tissue
DO27777	0.3	3.8	Lymph-BNHL	Lymphoid tissue
DO27779	0.61	2.1	Lymph-BNHL	Lymphoid tissue
DO27781	0.74	2	Lymph-BNHL	Lymphoid tissue
DO27783	0.5	2.04	Lymph-BNHL	Lymphoid tissue
DO27785	0.67	2.02	Lymph-BNHL	Lymphoid tissue
DO27787	0.36	2.24	Lymph-BNHL	Lymphoid tissue
DO27789	0.51	2.28	Lymph-BNHL	Lymphoid tissue
DO27791	1	2.02	Lymph-BNHL	Lymphoid tissue
DO27793	0.38	2.02	Lymph-BNHL	Lymphoid tissue
DO27795	0.9	2.1	Lymph-BNHL	Lymphoid tissue
DO27797	0.5	1.98	Lymph-BNHL	Lymphoid tissue
DO27801	0.37	2.16	Lymph-BNHL	Lymphoid tissue
DO27803	0.78	2.08	Lymph-BNHL	Lymphoid tissue
DO27805	0.52	2	Lymph-BNHL	Lymphoid tissue
DO27807	0.86	2.06	Lymph-BNHL	Lymphoid tissue
DO27809	0.59	1.92	Lymph-BNHL	Lymphoid tissue
DO27815	0.97	2.04	Lymph-BNHL	Lymphoid tissue
DO27817	0.42	2	Lymph-BNHL	Lymphoid tissue
DO27819	0.81	2	Lymph-BNHL	Lymphoid tissue
DO27821	0.99	2.06	Lymph-BNHL	Lymphoid tissue
DO27823	0.78	2	Lymph-BNHL	Lymphoid tissue
DO27825	1	2	Lymph-BNHL	Lymphoid tissue
DO27827	0.4	3.4	Lymph-BNHL	Lymphoid tissue
DO27829	1	2.02	Lymph-BNHL	Lymphoid tissue
DO27833	0.7	2.24	Lymph-BNHL	Lymphoid tissue
DO27835	0.61	2.06	Lymph-BNHL	Lymphoid tissue
DO27837	0.55	2.08	Lymph-BNHL	Lymphoid tissue
DO27841	0.5	2	Lymph-BNHL	Lymphoid tissue
DO27843	0.74	2	Lymph-BNHL	Lymphoid tissue
DO27845	0.23	2.08	Lymph-BNHL	Lymphoid tissue
DO27847	0.71	1.98	Lymph-BNHL	Lymphoid tissue
DO27849	0.45	2.1	Lymph-BNHL	Lymphoid tissue
DO27851	0.48	2.08	Lymph-BNHL	Lymphoid tissue
DO27853	0.53	1.96	Lymph-BNHL	Lymphoid tissue
DO27855	0.78	2.02	Lymph-BNHL	Lymphoid tissue
DO27857	0.8	2.1	Lymph-BNHL	Lymphoid tissue
DO27859	0.66	2.14	Lymph-BNHL	Lymphoid tissue
DO32831	0.42	3.25	Panc-AdenoCA	Pancreas
DO32833	0.33	3.8	Panc-AdenoCA	Pancreas
DO32837	0.69	1.92	Panc-AdenoCA	Pancreas
DO32860	0.55	1.8	Panc-AdenoCA	Pancreas
DO32863	0.42	3.05	Panc-AdenoCA	Pancreas
DO32875	0.28	4.7	Panc-AdenoCA	Pancreas
DO32878	0.62	3.45	Panc-AdenoCA	Pancreas
DO32893	0.42	1.64	Panc-AdenoCA	Pancreas
DO32900	0.99	2.6	Panc-AdenoCA	Pancreas
DO32916	0.36	4.7	Panc-AdenoCA	Pancreas
DO32960	0.58	1.92	Panc-AdenoCA	Pancreas
DO32972	0.64	1.16	Panc-AdenoCA	Pancreas
DO32976	0.36	1.98	Panc-AdenoCA	Pancreas
DO32980	0.32	3.05	Panc-AdenoCA	Pancreas
DO32984	0.51	1.78	Panc-AdenoCA	Pancreas
DO33000	0.43	3.55	Panc-AdenoCA	Pancreas
DO33008	0.53	1.92	Panc-AdenoCA	Pancreas
DO33016	0.76	1.96	Panc-AdenoCA	Pancreas
DO33028	0.41	3.85	Panc-AdenoCA	Pancreas
DO33042	0.34	2.94	Panc-AdenoCA	Pancreas
DO33077	0.66	3.1	Panc-AdenoCA	Pancreas
DO33128	0.31	3.15	Panc-AdenoCA	Pancreas
DO33152	0.76	1.88	Panc-AdenoCA	Pancreas
DO33160	0.34	3.25	Panc-AdenoCA	Pancreas
DO33168	0.24	3.65	Panc-AdenoCA	Pancreas
DO33200	0.63	1.7	Panc-AdenoCA	Pancreas
DO33208	0.61	1.88	Panc-AdenoCA	Pancreas
DO33248	0.39	3.25	Panc-AdenoCA	Pancreas
DO33264	0.61	1.98	Panc-AdenoCA	Pancreas
DO33288	0.51	2.44	Panc-AdenoCA	Pancreas
DO33344	0.29	2.4	Panc-AdenoCA	Pancreas
DO33368	0.32	2.7	Panc-AdenoCA	Pancreas
DO33376	0.33	1.88	Panc-AdenoCA	Pancreas
DO33392	0.6	1.88	Panc-AdenoCA	Pancreas
DO33400	0.86	1.94	Panc-AdenoCA	Pancreas
DO33408	0.35	2.02	Panc-AdenoCA	Pancreas
DO33472	0.56	2.44	Panc-AdenoCA	Pancreas
DO33480	0.38	1.82	Panc-AdenoCA	Pancreas
DO33488	0.23	4.6	Panc-AdenoCA	Pancreas
DO33512	0.69	2.78	Panc-AdenoCA	Pancreas
DO33544	0.57	1.9	Panc-AdenoCA	Pancreas
DO33552	0.56	1.86	Panc-AdenoCA	Pancreas
DO33600	0.46	1.78	Panc-AdenoCA	Pancreas
DO33960	0.27	4.55	Panc-AdenoCA	Pancreas
DO33984	0.3	2.96	Panc-AdenoCA	Pancreas
DO34264	0.57	1.78	Panc-AdenoCA	Pancreas
DO34288	0.75	1.54	Panc-AdenoCA	Pancreas
DO34312	0.35	3.6	Panc-AdenoCA	Pancreas
DO34336	0.53	1.9	Panc-AdenoCA	Pancreas
DO34432	0.48	1.78	Panc-AdenoCA	Pancreas
DO34448	0.51	1.98	Panc-AdenoCA	Pancreas
DO34504	0.5	3.15	Panc-AdenoCA	Pancreas
DO34600	0.24	3.1	Panc-AdenoCA	Pancreas
DO34608	0.43	3.3	Panc-AdenoCA	Pancreas
DO34616	0.78	1.98	Panc-AdenoCA	Pancreas
DO34640	0.37	3.55	Panc-AdenoCA	Pancreas
DO34656	0.54	1.9	Panc-AdenoCA	Pancreas
DO34680	0.48	2.12	Panc-AdenoCA	Pancreas
DO34696	0.27	6.7	Panc-AdenoCA	Pancreas
DO34720	0.62	1.84	Panc-AdenoCA	Pancreas
DO34728	0.29	3	Panc-AdenoCA	Pancreas
DO34736	0.59	1.86	Panc-AdenoCA	Pancreas
DO34785	0.66	1.96	Panc-AdenoCA	Pancreas
DO34793	0.53	1.9	Panc-AdenoCA	Pancreas
DO34801	0.66	2	Panc-AdenoCA	Pancreas
DO34809	0.74	1.88	Panc-AdenoCA	Pancreas
DO34817	0.57	1.94	Panc-AdenoCA	Pancreas
DO34849	0.46	2.54	Panc-AdenoCA	Pancreas
DO34905	0.56	1.76	Panc-AdenoCA	Pancreas
DO34961	0.95	2.56	Panc-AdenoCA	Pancreas
DO35082	0.84	2.84	Panc-AdenoCA	Pancreas
DO35083	0.65	2.14	Panc-AdenoCA	Pancreas
DO35085	0.23	1.86	Panc-AdenoCA	Pancreas
DO35098	0.71	1.82	Panc-AdenoCA	Pancreas
DO35116	0.94	3.7	Panc-AdenoCA	Pancreas
DO35118	0.29	1.9	Panc-AdenoCA	Pancreas
DO35126	0.69	2.12	Panc-AdenoCA	Pancreas
DO35128	0.66	2.88	Panc-AdenoCA	Pancreas
DO35136	0.86	1.98	Panc-AdenoCA	Pancreas
DO35138	0.28	1.84	Panc-AdenoCA	Pancreas
DO35144	0.68	1.92	Panc-AdenoCA	Pancreas
DO35152	0.44	1.94	Panc-AdenoCA	Pancreas
DO35184	0.3	1.9	Panc-AdenoCA	Pancreas
DO35198	0.78	2.12	Panc-AdenoCA	Pancreas
DO35216	0.28	1.98	Panc-AdenoCA	Pancreas
DO35222	0.85	1.66	Panc-AdenoCA	Pancreas
DO35228	0.72	1.84	Panc-AdenoCA	Pancreas
DO35230	0.93	1.9	Panc-AdenoCA	Pancreas
DO35236	0.56	3.65	Panc-AdenoCA	Pancreas
DO35258	0.45	3.1	Panc-AdenoCA	Pancreas
DO35290	0.57	1.84	Panc-AdenoCA	Pancreas
DO35305	0.52	3.3	Panc-AdenoCA	Pancreas
DO35330	0.72	1.82	Panc-AdenoCA	Pancreas
DO35350	0.6	1.98	Panc-AdenoCA	Pancreas
DO35360	0.88	1.96	Panc-AdenoCA	Pancreas
DO35376	0.84	3.4	Panc-AdenoCA	Pancreas
DO35406	0.57	1.8	Panc-AdenoCA	Pancreas
DO35424	0.75	3.15	Panc-AdenoCA	Pancreas
DO35442	0.3	1.98	Panc-AdenoCA	Pancreas
DO35454	0.98	1.88	Panc-AdenoCA	Pancreas
DO35496	0.9	1.78	Panc-AdenoCA	Pancreas
DO35538	0.97	1.94	CNS-Medullo	Medulloblastoma
DO35539	0.91	2.04	CNS-Medullo	Medulloblastoma
DO35540	0.96	2	CNS-Medullo	Medulloblastoma
DO35541	0.99	3.95	CNS-Medullo	Medulloblastoma
DO35542	0.98	4	CNS-Medullo	Medulloblastoma
DO35543	0.95	1.96	CNS-Medullo	Medulloblastoma
DO35544	1	1.94	CNS-Medullo	Medulloblastoma
DO35545	0.33	4.25	CNS-Medullo	Medulloblastoma
DO35547	0.57	2	CNS-Medullo	Medulloblastoma
DO35551	1	2	CNS-Medullo	Medulloblastoma
DO35552	0.49	1.74	CNS-Medullo	Medulloblastoma
DO35553	1	1.96	CNS-Medullo	Medulloblastoma
DO35554	0.94	2.04	CNS-Medullo	Medulloblastoma
DO35555	0.95	1.96	CNS-Medullo	Medulloblastoma
DO35556	0.95	1.96	CNS-Medullo	Medulloblastoma
DO35558	0.99	1.86	CNS-Medullo	Medulloblastoma
DO35564	1	4.1	CNS-Medullo	Medulloblastoma
DO35566	0.96	1.98	CNS-Medullo	Medulloblastoma
DO35568	1	1.9	CNS-Medullo	Medulloblastoma
DO35569	0.82	1.96	CNS-Medullo	Medulloblastoma
DO35571	1	1.8	CNS-Medullo	Medulloblastoma
DO35572	0.96	1.94	CNS-Medullo	Medulloblastoma
DO35573	0.99	2.42	CNS-Medullo	Medulloblastoma
DO35574	0.95	1.92	CNS-Medullo	Medulloblastoma
DO35575	0.94	1.98	CNS-Medullo	Medulloblastoma
DO35576	0.97	2.08	CNS-Medullo	Medulloblastoma
DO35577	1	2.02	CNS-Medullo	Medulloblastoma
DO35581	0.98	4.35	CNS-Medullo	Medulloblastoma
DO35582	0.92	1.94	CNS-Medullo	Medulloblastoma
DO35584	0.99	2	CNS-Medullo	Medulloblastoma
DO35585	0.98	2.26	CNS-Medullo	Medulloblastoma
DO35586	0.87	2.02	CNS-Medullo	Medulloblastoma
DO35612	0.94	2.08	CNS-Medullo	Medulloblastoma
DO35616	0.44	2.5	CNS-Medullo	Medulloblastoma
DO35617	0.87	3	CNS-Medullo	Medulloblastoma
DO35618	0.88	1.96	CNS-Medullo	Medulloblastoma
DO35619	0.96	2.02	CNS-Medullo	Medulloblastoma
DO35620	0.95	2.02	CNS-Medullo	Medulloblastoma
DO35621	0.97	2.06	CNS-Medullo	Medulloblastoma
DO35622	1	2.52	CNS-Medullo	Medulloblastoma
DO35623	0.89	2.06	CNS-Medullo	Medulloblastoma
DO35624	0.47	2.54	CNS-Medullo	Medulloblastoma
DO35625	0.98	4.05	CNS-Medullo	Medulloblastoma
DO35626	0.47	4.6	CNS-Medullo	Medulloblastoma
DO35627	1	2.02	CNS-Medullo	Medulloblastoma
DO35628	0.94	2.7	CNS-Medullo	Medulloblastoma
DO35654	0.92	3.25	CNS-Medullo	Medulloblastoma
DO35668	0.99	1.94	CNS-Medullo	Medulloblastoma
DO35676	0.98	2	CNS-Medullo	Medulloblastoma
DO35678	0.82	2.04	CNS-Medullo	Medulloblastoma
DO35704	0.89	2.42	CNS-Medullo	Medulloblastoma
DO35715	0.89	3.5	CNS-Medullo	Medulloblastoma
DO35721	0.87	2.02	CNS-Medullo	Medulloblastoma
DO35725	0.99	2.06	CNS-Medullo	Medulloblastoma
DO35729	0.79	3.9	CNS-Medullo	Medulloblastoma
DO35733	0.93	2.02	CNS-Medullo	Medulloblastoma
DO35737	0.99	2.04	CNS-Medullo	Medulloblastoma
DO35741	0.93	2.42	CNS-Medullo	Medulloblastoma
DO35747	0.95	1.96	CNS-Medullo	Medulloblastoma
DO35749	0.96	2.06	CNS-Medullo	Medulloblastoma
DO35753	0.92	2.1	CNS-Medullo	Medulloblastoma
DO35763	0.95	2.6	CNS-Medullo	Medulloblastoma
DO35841	0.5	2.12	CNS-Medullo	Medulloblastoma
DO35845	0.99	2.12	CNS-Medullo	Medulloblastoma
DO35847	0.96	1.98	CNS-Medullo	Medulloblastoma
DO35857	0.99	2.02	CNS-Medullo	Medulloblastoma
DO35869	0.62	2	CNS-PiloAstro	Pilocytic astrocytoma
DO35874	0.66	2	CNS-PiloAstro	Pilocytic astrocytoma
DO35877	0.68	2	CNS-PiloAstro	Pilocytic astrocytoma
DO35880	0.66	2	CNS-PiloAstro	Pilocytic astrocytoma
DO35883	0.65	2.04	CNS-PiloAstro	Pilocytic astrocytoma
DO35886	0.34	2.3	CNS-PiloAstro	Pilocytic astrocytoma
DO35892	0.6	2	CNS-PiloAstro	Pilocytic astrocytoma
DO35895	0.74	2	CNS-PiloAstro	Pilocytic astrocytoma
DO35898	0.66	2	CNS-PiloAstro	Pilocytic astrocytoma
DO35901	0.62	2.4	CNS-PiloAstro	Pilocytic astrocytoma
DO35904	0.66	2	CNS-PiloAstro	Pilocytic astrocytoma
DO35907	0.64	2	CNS-PiloAstro	Pilocytic astrocytoma
DO35916	0.46	2	CNS-PiloAstro	Pilocytic astrocytoma
DO35919	0.35	2.24	CNS-PiloAstro	Pilocytic astrocytoma
DO35922	0.4	2	CNS-PiloAstro	Pilocytic astrocytoma
DO35925	0.84	2	CNS-PiloAstro	Pilocytic astrocytoma
DO35931	0.78	2	CNS-PiloAstro	Pilocytic astrocytoma
DO35934	0.76	2	CNS-PiloAstro	Pilocytic astrocytoma
DO35943	0.64	2	CNS-PiloAstro	Pilocytic astrocytoma
DO35946	0.6	2	CNS-PiloAstro	Pilocytic astrocytoma
DO35949	0.72	2	CNS-PiloAstro	Pilocytic astrocytoma
DO35952	0.72	2	CNS-PiloAstro	Pilocytic astrocytoma
DO35955	0.58	2	CNS-PiloAstro	Pilocytic astrocytoma
DO35959	0.58	2	CNS-PiloAstro	Pilocytic astrocytoma
DO35961	0.7	2	CNS-PiloAstro	Pilocytic astrocytoma
DO35964	0.36	2.28	CNS-PiloAstro	Pilocytic astrocytoma
DO35967	0.88	2	CNS-PiloAstro	Pilocytic astrocytoma
DO35976	0.58	2	CNS-PiloAstro	Pilocytic astrocytoma
DO35979	0.5	2.12	CNS-PiloAstro	Pilocytic astrocytoma
DO35982	0.99	1.96	CNS-PiloAstro	Pilocytic astrocytoma
DO35985	0.76	2	CNS-PiloAstro	Pilocytic astrocytoma
DO35988	0.48	2	CNS-PiloAstro	Pilocytic astrocytoma
DO35991	0.25	2.58	CNS-PiloAstro	Pilocytic astrocytoma
DO35994	0.4	2.54	CNS-PiloAstro	Pilocytic astrocytoma
DO35997	0.94	2	CNS-PiloAstro	Pilocytic astrocytoma
DO36000	0.68	2	CNS-PiloAstro	Pilocytic astrocytoma
DO36003	0.5	2	CNS-PiloAstro	Pilocytic astrocytoma
DO36006	0.42	2	CNS-PiloAstro	Pilocytic astrocytoma
DO36009	0.78	2	CNS-PiloAstro	Pilocytic astrocytoma
DO36015	0.74	2	CNS-PiloAstro	Pilocytic astrocytoma
DO36018	0.64	2	CNS-PiloAstro	Pilocytic astrocytoma
DO36021	0.66	2	CNS-PiloAstro	Pilocytic astrocytoma
DO36027	0.8	2	CNS-PiloAstro	Pilocytic astrocytoma
DO36030	0.79	2.42	CNS-PiloAstro	Pilocytic astrocytoma
DO36033	0.58	2	CNS-PiloAstro	Pilocytic astrocytoma
DO36036	0.66	2	CNS-PiloAstro	Pilocytic astrocytoma
DO36039	0.74	2	CNS-PiloAstro	Pilocytic astrocytoma
DO36042	0.5	2	CNS-PiloAstro	Pilocytic astrocytoma
DO36048	0.8	2	CNS-PiloAstro	Pilocytic astrocytoma
DO36051	0.7	2	CNS-PiloAstro	Pilocytic astrocytoma
DO36062	0.7	2	CNS-PiloAstro	Pilocytic astrocytoma
DO36065	0.64	2	CNS-PiloAstro	Pilocytic astrocytoma
DO36068	0.62	2	CNS-PiloAstro	Pilocytic astrocytoma
DO36071	0.52	2	CNS-PiloAstro	Pilocytic astrocytoma
DO36074	0.6	2	CNS-PiloAstro	Pilocytic astrocytoma
DO36077	0.22	2.36	CNS-PiloAstro	Pilocytic astrocytoma
DO36080	0.38	2	CNS-PiloAstro	Pilocytic astrocytoma
DO36083	0.8	2	CNS-PiloAstro	Pilocytic astrocytoma
DO36087	0.69	2.3	CNS-PiloAstro	Pilocytic astrocytoma
DO36091	0.38	2.58	CNS-PiloAstro	Pilocytic astrocytoma
DO36099	0.6	2	CNS-PiloAstro	Pilocytic astrocytoma
DO36103	0.58	2	CNS-PiloAstro	Pilocytic astrocytoma
DO36107	0.58	2	CNS-PiloAstro	Pilocytic astrocytoma
DO36111	0.56	2.64	CNS-PiloAstro	Pilocytic astrocytoma
DO36115	0.46	2	CNS-PiloAstro	Pilocytic astrocytoma
DO36119	0.68	2.26	CNS-PiloAstro	Pilocytic astrocytoma
DO36123	0.72	2	CNS-PiloAstro	Pilocytic astrocytoma
DO36127	0.56	2	CNS-PiloAstro	Pilocytic astrocytoma
DO36131	0.46	2	CNS-PiloAstro	Pilocytic astrocytoma
DO36135	0.78	2	CNS-PiloAstro	Pilocytic astrocytoma
DO36139	0.52	2	CNS-PiloAstro	Pilocytic astrocytoma
DO36143	0.8	2	CNS-PiloAstro	Pilocytic astrocytoma
DO36147	0.7	2	CNS-PiloAstro	Pilocytic astrocytoma
DO36151	0.74	2	CNS-PiloAstro	Pilocytic astrocytoma
DO36155	0.58	2	CNS-PiloAstro	Pilocytic astrocytoma
DO36159	0.4	2	CNS-PiloAstro	Pilocytic astrocytoma
DO36167	0.76	2.14	CNS-PiloAstro	Pilocytic astrocytoma
DO36221	0.32	1.96	Prost-AdenoCA	Prostate
DO44740	0.59	2.64	Liver-HCC	Liver
DO44744	0.84	3.2	Liver-HCC	Liver
DO44806	0.78	2	Liver-HCC	Liver
DO44808	0.4	3.5	Liver-HCC	Liver
DO44828	0.95	2.02	Liver-HCC	Liver
DO44832	0.92	2.28	Liver-HCC	Liver
DO45029	0.5	2.16	Liver-HCC	Liver
DO45035	0.44	2.18	Liver-HCC	Liver
DO45037	0.38	1.9	Liver-HCC	Liver
DO45039	0.79	1.9	Liver-HCC	Liver
DO45041	0.75	1.98	Liver-HCC	Liver
DO45045	0.65	2.12	Liver-HCC	Liver
DO45047	0.41	4	Liver-HCC	Liver
DO45049	0.81	2.52	Liver-HCC	Liver
DO45051	0.72	1.98	Liver-HCC	Liver
DO45055	0.75	2.04	Liver-HCC	Liver
DO45057	0.61	1.92	Liver-HCC	Liver
DO45059	0.36	3.4	Liver-HCC	Liver
DO45061	0.65	1.84	Liver-HCC	Liver
DO45064	0.84	2.44	Liver-HCC	Liver
DO45065	0.78	1.74	Liver-HCC	Liver
DO45067	0.93	2.4	Liver-HCC	Liver
DO45069	0.89	2	Liver-HCC	Liver
DO45071	0.65	3.5	Liver-HCC	Liver
DO45073	0.81	2.1	Liver-HCC	Liver
DO45075	0.49	1.84	Liver-HCC	Liver
DO45077	0.78	3.85	Liver-HCC	Liver
DO45079	0.74	2.02	Liver-HCC	Liver
DO45081	0.66	3.45	Liver-HCC	Liver
DO45083	0.88	3.35	Liver-HCC	Liver
DO45085	0.73	3.8	Liver-HCC	Liver
DO45087	0.78	2.16	Liver-HCC	Liver
DO45089	0.65	3.3	Liver-HCC	Liver
DO45092	0.69	1.78	Liver-HCC	Liver
DO45094	0.71	2.02	Liver-HCC	Liver
DO45095	0.22	2.38	Liver-HCC	Liver
DO45096	0.83	2.3	Liver-HCC	Liver
DO45097	0.96	2.22	Liver-HCC	Liver
DO45099	0.6	2.18	Liver-HCC	Liver
DO45101	0.48	2.14	Liver-HCC	Liver
DO45103	0.38	3.55	Liver-HCC	Liver
DO45109	0.2	1.98	Liver-HCC	Liver
DO45111	0.65	3.6	Liver-HCC	Liver
DO45113	0.84	1.76	Liver-HCC	Liver
DO45115	0.78	1.88	Liver-HCC	Liver
DO45117	0.85	2.38	Liver-HCC	Liver
DO45119	0.74	1.94	Liver-HCC	Liver
DO45121	0.75	1.96	Liver-HCC	Liver
DO45123	0.32	4.1	Liver-HCC	Liver
DO45125	0.82	2.02	Liver-HCC	Liver
DO45127	0.65	3	Liver-HCC	Liver
DO45129	0.83	2	Liver-HCC	Liver
DO45133	0.87	2.38	Liver-HCC	Liver
DO45135	0.28	3.55	Liver-HCC	Liver
DO45137	0.67	1.78	Liver-HCC	Liver
DO45139	0.78	1.92	Liver-HCC	Liver
DO45141	0.37	2.08	Liver-HCC	Liver
DO45143	0.5	2.16	Liver-HCC	Liver
DO45145	0.59	1.96	Liver-HCC	Liver
DO45147	0.89	1.82	Liver-HCC	Liver
DO45149	0.78	1.76	Liver-HCC	Liver
DO45151	0.78	1.86	Liver-HCC	Liver
DO45155	0.53	1.86	Liver-HCC	Liver
DO45157	0.23	2.18	Liver-HCC	Liver
DO45159	0.49	2.48	Liver-HCC	Liver
DO45161	0.67	2.14	Liver-HCC	Liver
DO45163	0.9	2.62	Liver-HCC	Liver
DO45165	0.22	4.8	Liver-HCC	Liver
DO45167	0.5	2	Liver-HCC	Liver
DO45169	0.78	2.3	Liver-HCC	Liver
DO45171	0.68	2.3	Liver-HCC	Liver
DO45173	0.82	1.9	Liver-HCC	Liver
DO45177	0.42	2.02	Liver-HCC	Liver
DO45179	0.84	2.68	Liver-HCC	Liver
DO45181	0.84	2.02	Liver-HCC	Liver
DO45183	0.84	1.94	Liver-HCC	Liver
DO45185	0.38	1.84	Liver-HCC	Liver
DO45187	0.77	2	Liver-HCC	Liver
DO45189	0.84	1.8	Liver-HCC	Liver
DO45191	0.79	1.92	Liver-HCC	Liver
DO45193	0.67	4.75	Liver-HCC	Liver
DO45195	0.42	2	Biliary-AdenoCA	Bile duct/Gallbladder
DO45197	0.75	1.94	Liver-HCC	Liver
DO45201	0.64	2.24	Liver-HCC	Liver
DO45203	0.4	3.7	Liver-HCC	Liver
DO45205	0.44	1.98	Liver-HCC	Liver
DO45207	0.89	1.98	Liver-HCC	Liver
DO45209	0.64	1.72	Liver-HCC	Liver
DO45211	0.64	3.85	Liver-HCC	Liver
DO45213	0.54	2	Liver-HCC	Liver
DO45215	0.37	2.02	Liver-HCC	Liver
DO45217	0.39	3.9	Liver-HCC	Liver
DO45219	0.59	1.68	Liver-HCC	Liver
DO45221	0.62	3.55	Liver-HCC	Liver
DO45223	0.22	1.94	Liver-HCC	Liver
DO45225	0.28	3.55	Liver-HCC	Liver
DO45227	0.69	3.25	Liver-HCC	Liver
DO45229	0.35	1.92	Liver-HCC	Liver
DO45231	0.35	2.02	Biliary-AdenoCA	Bile duct/Gallbladder
DO45233	0.25	1.88	Liver-HCC	Liver
DO45235	0.38	2.04	Liver-HCC	Liver
DO45237	0.81	3.55	Liver-HCC	Liver
DO45239	0.79	2.02	Liver-HCC	Liver
DO45241	0.37	2.22	Liver-HCC	Liver
DO45243	0.5	2.3	Biliary-AdenoCA	Bile duct/Gallbladder
DO45245	0.33	3.1	Biliary-AdenoCA	Bile duct/Gallbladder
DO45247	0.7	2.14	Liver-HCC	Liver
DO45249	0.22	1.84	Biliary-AdenoCA	Bile duct/Gallbladder
DO45251	0.56	2.12	Biliary-AdenoCA	Bile duct/Gallbladder
DO45253	0.68	1.98	Liver-HCC	Liver
DO45255	0.9	2.04	Liver-HCC	Liver
DO45257	0.57	4.2	Liver-HCC	Liver
DO45259	0.85	3.55	Biliary-AdenoCA	Bile duct/Gallbladder
DO45263	0.48	1.76	Liver-HCC	Liver
DO45265	0.54	3.8	Liver-HCC	Liver
DO45267	0.64	2.12	Liver-HCC	Liver
DO45269	0.56	3.85	Liver-HCC	Liver
DO45273	0.21	4.1	Liver-HCC	Liver
DO45277	0.46	1.96	Liver-HCC	Liver
DO45281	0.79	2.04	Biliary-AdenoCA	Bile duct/Gallbladder
DO45283	0.23	3.6	Biliary-AdenoCA	Bile duct/Gallbladder
DO45289	0.8	1.82	Biliary-AdenoCA	Bile duct/Gallbladder
DO45291	0.35	1.84	Biliary-AdenoCA	Bile duct/Gallbladder
DO45293	0.3	3.4	Biliary-AdenoCA	Bile duct/Gallbladder
DO45297	0.37	1.76	Biliary-AdenoCA	Bile duct/Gallbladder
DO45299	0.86	1.98	Biliary-AdenoCA	Bile duct/Gallbladder
DO45301	0.32	1.96	Biliary-AdenoCA	Bile duct/Gallbladder
DO45305	0.81	1.9	Biliary-AdenoCA	Bile duct/Gallbladder
DO45307	0.2	4.75	Biliary-AdenoCA	Bile duct/Gallbladder
DO46325	0.55	2.08	Ovary-AdenoCA	Ovary/Fallopian tube
DO46327	0.49	2.68	Ovary-AdenoCA	Ovary/Fallopian tube
DO46328	0.71	3	Ovary-AdenoCA	Ovary/Fallopian tube
DO46329	0.8	1.74	Ovary-AdenoCA	Ovary/Fallopian tube
DO46330	0.51	4	Ovary-AdenoCA	Ovary/Fallopian tube
DO46331	0.87	1.96	Ovary-AdenoCA	Ovary/Fallopian tube
DO46333	0.84	1.8	Ovary-AdenoCA	Ovary/Fallopian tube
DO46334	0.47	3	Ovary-AdenoCA	Ovary/Fallopian tube
DO46336	0.67	2.96	Ovary-AdenoCA	Ovary/Fallopian tube
DO46338	0.88	3.1	Ovary-AdenoCA	Ovary/Fallopian tube
DO46340	0.59	1.96	Ovary-AdenoCA	Ovary/Fallopian tube
DO46342	0.67	3.2	Ovary-AdenoCA	Ovary/Fallopian tube
DO46344	0.72	1.9	Ovary-AdenoCA	Ovary/Fallopian tube
DO46346	0.65	1.56	Ovary-AdenoCA	Ovary/Fallopian tube
DO46352	0.63	4.3	Ovary-AdenoCA	Ovary/Fallopian tube
DO46354	0.67	1.6	Ovary-AdenoCA	Ovary/Fallopian tube
DO46356	0.91	3.05	Ovary-AdenoCA	Ovary/Fallopian tube
DO46358	0.69	2.6	Ovary-AdenoCA	Ovary/Fallopian tube
DO46360	0.56	4.2	Ovary-AdenoCA	Ovary/Fallopian tube
DO46362	0.64	3.25	Ovary-AdenoCA	Ovary/Fallopian tube
DO46364	0.63	1.88	Ovary-AdenoCA	Ovary/Fallopian tube
DO46366	0.34	3.55	Ovary-AdenoCA	Ovary/Fallopian tube
DO46368	0.62	1.94	Ovary-AdenoCA	Ovary/Fallopian tube
DO46370	0.78	2.62	Ovary-AdenoCA	Ovary/Fallopian tube
DO46372	0.74	3.3	Ovary-AdenoCA	Ovary/Fallopian tube
DO46374	0.59	4	Ovary-AdenoCA	Ovary/Fallopian tube
DO46376	0.48	1.8	Ovary-AdenoCA	Ovary/Fallopian tube
DO46378	0.74	2.7	Ovary-AdenoCA	Ovary/Fallopian tube
DO46380	0.87	1.82	Ovary-AdenoCA	Ovary/Fallopian tube
DO46382	0.55	3.5	Ovary-AdenoCA	Ovary/Fallopian tube
DO46384	0.95	1.78	Ovary-AdenoCA	Ovary/Fallopian tube
DO46386	0.43	1.86	Ovary-AdenoCA	Ovary/Fallopian tube
DO46388	0.68	1.9	Ovary-AdenoCA	Ovary/Fallopian tube
DO46390	0.9	2.84	Ovary-AdenoCA	Ovary/Fallopian tube
DO46392	0.84	3.65	Ovary-AdenoCA	Ovary/Fallopian tube
DO46396	0.78	3.9	Ovary-AdenoCA	Ovary/Fallopian tube
DO46402	0.72	4.4	Ovary-AdenoCA	Ovary/Fallopian tube
DO46404	0.84	1.66	Ovary-AdenoCA	Ovary/Fallopian tube
DO46408	0.91	1.7	Ovary-AdenoCA	Ovary/Fallopian tube
DO46412	0.67	2.68	Ovary-AdenoCA	Ovary/Fallopian tube
DO46416	0.93	3.25	Ovary-AdenoCA	Ovary/Fallopian tube
DO46420	0.32	3.35	Ovary-AdenoCA	Ovary/Fallopian tube
DO46448	0.37	3.05	Ovary-AdenoCA	Ovary/Fallopian tube
DO46468	0.61	2.74	Ovary-AdenoCA	Ovary/Fallopian tube
DO46473	0.63	1.7	Ovary-AdenoCA	Ovary/Fallopian tube
DO46488	0.65	1.76	Ovary-AdenoCA	Ovary/Fallopian tube
DO46493	0.48	3.2	Ovary-AdenoCA	Ovary/Fallopian tube
DO46498	0.61	2.66	Ovary-AdenoCA	Ovary/Fallopian tube
DO46503	0.4	3.6	Ovary-AdenoCA	Ovary/Fallopian tube
DO46542	0.43	3.35	Ovary-AdenoCA	Ovary/Fallopian tube
DO46551	0.72	1.86	Ovary-AdenoCA	Ovary/Fallopian tube
DO46556	0.9	1.8	Ovary-AdenoCA	Ovary/Fallopian tube
DO46560	0.9	1.72	Ovary-AdenoCA	Ovary/Fallopian tube
DO46561	0.95	1.78	Ovary-AdenoCA	Ovary/Fallopian tube
DO46566	0.66	3	Ovary-AdenoCA	Ovary/Fallopian tube
DO46568	0.88	1.78	Ovary-AdenoCA	Ovary/Fallopian tube
DO46571	0.69	2.38	Ovary-AdenoCA	Ovary/Fallopian tube
DO46586	0.96	1.92	Ovary-AdenoCA	Ovary/Fallopian tube
DO46588	0.79	2.7	Ovary-AdenoCA	Ovary/Fallopian tube
DO46591	0.8	3.45	Ovary-AdenoCA	Ovary/Fallopian tube
DO46593	0.82	1.96	Ovary-AdenoCA	Ovary/Fallopian tube
DO46606	0.71	4.2	Ovary-AdenoCA	Ovary/Fallopian tube
DO46611	0.78	1.82	Ovary-AdenoCA	Ovary/Fallopian tube
DO46744	0.95	1.92	Panc-Endocrine	Pancreas: NET
DO46745	0.95	2.18	Panc-Endocrine	Pancreas: NET
DO46747	0.94	1.46	Panc-Endocrine	Pancreas: NET
DO46749	0.89	1.94	Panc-Endocrine	Pancreas: NET
DO46751	0.92	1.46	Panc-Endocrine	Pancreas: NET
DO46753	0.81	1.36	Panc-Endocrine	Pancreas: NET
DO46755	0.86	2.7	Panc-Endocrine	Pancreas: NET
DO46757	0.61	3.3	Panc-Endocrine	Pancreas: NET
DO46759	0.78	1.44	Panc-Endocrine	Pancreas: NET
DO46761	0.79	2.9	Panc-Endocrine	Pancreas: NET
DO46763	0.88	2	Panc-Endocrine	Pancreas: NET
DO46765	0.75	1.38	Panc-Endocrine	Pancreas: NET
DO46767	0.83	2.1	Panc-Endocrine	Pancreas: NET
DO46769	0.94	4	Panc-Endocrine	Pancreas: NET
DO46771	0.61	2.48	Panc-Endocrine	Pancreas: NET
DO46773	0.89	1.86	Panc-Endocrine	Pancreas: NET
DO46777	0.6	1.94	Panc-Endocrine	Pancreas: NET
DO46779	0.53	1.42	Panc-Endocrine	Pancreas: NET
DO46781	0.88	1.96	Panc-Endocrine	Pancreas: NET
DO46783	0.87	2.82	Panc-Endocrine	Pancreas: NET
DO46785	0.91	1.66	Panc-Endocrine	Pancreas: NET
DO46788	0.68	1.96	Prost-AdenoCA	Prostate
DO46789	0.46	2	Prost-AdenoCA	Prostate
DO46790	0.49	1.94	Prost-AdenoCA	Prostate
DO46793	0.27	1.94	Prost-AdenoCA	Prostate
DO46795	0.73	1.92	Prost-AdenoCA	Prostate
DO46796	0.57	2.22	Prost-AdenoCA	Prostate
DO46827	0.68	1.84	Kidney-RCC	Kidney
DO46830	0.45	1.9	Kidney-RCC	Kidney
DO46832	0.34	1.92	Kidney-RCC	Kidney
DO46836	0.51	2.04	Kidney-RCC	Kidney
DO46838	0.42	2.02	Kidney-RCC	Kidney
DO46844	0.56	2.02	Kidney-RCC	Kidney
DO46847	0.4	4.05	Kidney-RCC	Kidney
DO46853	0.61	1.96	Kidney-RCC	Kidney
DO46859	0.59	1.9	Kidney-RCC	Kidney
DO46869	0.57	1.96	Kidney-RCC	Kidney
DO46873	0.66	1.92	Kidney-RCC	Kidney
DO46877	0.61	1.98	Kidney-RCC	Kidney
DO46885	0.53	2.04	Kidney-RCC	Kidney
DO46889	0.54	2.02	Kidney-RCC	Kidney
DO46893	0.51	1.94	Kidney-RCC	Kidney
DO46897	0.49	1.98	Kidney-RCC	Kidney
DO46905	0.66	1.94	Kidney-RCC	Kidney
DO46909	0.46	2	Kidney-RCC	Kidney
DO46913	0.31	3.35	Kidney-RCC	Kidney
DO46921	0.38	1.98	Kidney-RCC	Kidney
DO46925	0.34	3.55	Kidney-RCC	Kidney
DO46929	0.54	1.94	Kidney-RCC	Kidney
DO46933	0.56	2.02	Kidney-RCC	Kidney
DO46937	0.47	2.38	Kidney-RCC	Kidney
DO46945	0.63	1.92	Kidney-RCC	Kidney
DO46953	0.54	1.9	Kidney-RCC	Kidney
DO46957	0.61	1.96	Kidney-RCC	Kidney
DO46961	0.67	1.9	Kidney-RCC	Kidney
DO46973	0.47	1.84	Kidney-RCC	Kidney
DO46977	0.47	1.96	Kidney-RCC	Kidney
DO46980	0.65	1.96	Kidney-RCC	Kidney
DO46984	0.52	1.98	Kidney-RCC	Kidney
DO46988	0.64	1.94	Kidney-RCC	Kidney
DO46992	0.5	1.98	Kidney-RCC	Kidney
DO47000	0.38	2.04	Kidney-RCC	Kidney
DO47004	0.6	1.94	Kidney-RCC	Kidney
DO47016	0.37	1.96	Kidney-RCC	Kidney
DO47048	0.25	2	Kidney-RCC	Kidney
DO47052	0.38	1.9	Kidney-RCC	Kidney
DO47056	0.65	2.3	Kidney-RCC	Kidney
DO47060	0.73	1.94	Kidney-RCC	Kidney
DO47064	0.51	1.96	Kidney-RCC	Kidney
DO47068	0.44	2	Kidney-RCC	Kidney
DO47072	0.52	2.22	Kidney-RCC	Kidney
DO47076	0.46	2	Kidney-RCC	Kidney
DO47080	0.45	2.04	Kidney-RCC	Kidney
DO47088	0.47	1.9	Kidney-RCC	Kidney
DO47092	0.22	3.55	Kidney-RCC	Kidney
DO47096	0.48	1.96	Kidney-RCC	Kidney
DO47100	0.5	3.25	Kidney-RCC	Kidney
DO47104	0.66	1.94	Kidney-RCC	Kidney
DO47108	0.66	1.52	Kidney-RCC	Kidney
DO47124	0.41	3.7	Kidney-RCC	Kidney
DO47132	0.4	1.92	Kidney-RCC	Kidney
DO47150	0.66	1.92	Kidney-RCC	Kidney
DO47156	0.35	1.88	Kidney-RCC	Kidney
DO47159	0.54	1.9	Kidney-RCC	Kidney
DO47162	0.46	2.04	Kidney-RCC	Kidney
DO47165	0.55	2	Kidney-RCC	Kidney
DO47171	0.49	2.12	Kidney-RCC	Kidney
DO47174	0.61	1.58	Kidney-RCC	Kidney
DO47234	0.49	1.94	Kidney-RCC	Kidney
DO47243	0.36	2	Kidney-RCC	Kidney
DO47249	0.21	1.92	Kidney-RCC	Kidney
DO48520	0.9	2.54	Panc-Endocrine	Pancreas: NET
DO48539	0.29	3.55	Panc-Endocrine	Pancreas: NET
DO48541	0.77	1.8	Panc-Endocrine	Pancreas: NET
DO48545	0.82	2.74	Panc-Endocrine	Pancreas: NET
DO48553	0.61	1.96	Panc-Endocrine	Pancreas: NET
DO48554	0.87	2.72	Panc-Endocrine	Pancreas: NET
DO48557	0.97	1.96	Panc-Endocrine	Pancreas: NET
DO48573	0.98	1.38	Panc-Endocrine	Pancreas: NET
DO48574	0.71	1.92	Panc-Endocrine	Pancreas: NET
DO48578	0.93	1.66	Panc-Endocrine	Pancreas: NET
DO48581	0.85	1.3	Panc-Endocrine	Pancreas: NET
DO48672	0.76	2.02	Liver-HCC	Liver
DO48674	0.64	2.12	Liver-HCC	Liver
DO48677	0.94	2.1	Liver-HCC	Liver
DO48679	0.42	4.1	Liver-HCC	Liver
DO48681	0.91	1.86	Liver-HCC	Liver
DO48682	0.72	2.06	Liver-HCC	Liver
DO48684	0.46	1.92	Liver-HCC	Liver
DO48686	0.87	1.94	Liver-HCC	Liver
DO48687	0.69	3.95	Liver-HCC	Liver
DO48689	0.63	2.02	Liver-HCC	Liver
DO48692	0.5	2.14	Liver-HCC	Liver
DO48694	0.41	2.24	Liver-HCC	Liver
DO48695	0.76	3.4	Liver-HCC	Liver
DO48697	0.33	3.9	Liver-HCC	Liver
DO48700	0.38	2.22	Liver-HCC	Liver
DO48701	0.66	1.94	Liver-HCC	Liver
DO48703	0.62	2.06	Liver-HCC	Liver
DO48704	0.47	2.16	Liver-HCC	Liver
DO48706	0.89	2.28	Liver-HCC	Liver
DO48709	0.55	4.1	Liver-HCC	Liver
DO48712	0.39	3.7	Liver-HCC	Liver
DO48715	0.78	1.9	Liver-HCC	Liver
DO48716	0.61	2.04	Liver-HCC	Liver
DO48719	0.84	2.06	Liver-HCC	Liver
DO48720	0.43	1.86	Liver-HCC	Liver
DO48721	0.88	2.84	Liver-HCC	Liver
DO48723	0.72	2.06	Liver-HCC	Liver
DO48727	0.9	1.96	Liver-HCC	Liver
DO48728	0.22	3.4	Liver-HCC	Liver
DO48730	0.66	1.94	Liver-HCC	Liver
DO48732	0.58	3.85	Liver-HCC	Liver
DO48733	0.31	2.2	Liver-HCC	Liver
DO48736	0.64	2.04	Liver-HCC	Liver
DO48737	0.67	4.3	Liver-HCC	Liver
DO48741	0.54	1.9	Liver-HCC	Liver
DO48742	0.6	2.32	Liver-HCC	Liver
DO48743	0.85	1.8	Liver-HCC	Liver
DO48751	0.94	2.02	Liver-HCC	Liver
DO48753	0.33	2.06	Liver-HCC	Liver
DO48757	0.85	3.35	Liver-HCC	Liver
DO48759	0.43	6.2	Liver-HCC	Liver
DO48760	0.79	2.02	Liver-HCC	Liver
DO48761	0.72	2	Liver-HCC	Liver
DO48889	0.92	2	CNS-Medullo	Medulloblastoma
DO48890	0.72	2	CNS-Medullo	Medulloblastoma
DO48891	1	2	CNS-Medullo	Medulloblastoma
DO48892	0.98	2	CNS-Medullo	Medulloblastoma
DO48893	0.62	2	CNS-Medullo	Medulloblastoma
DO48894	0.46	2.76	CNS-Medullo	Medulloblastoma
DO48895	0.94	2	CNS-Medullo	Medulloblastoma
DO48896	1	1.98	CNS-Medullo	Medulloblastoma
DO48898	0.95	2	CNS-Medullo	Medulloblastoma
DO48899	0.99	2.02	CNS-Medullo	Medulloblastoma
DO48900	0.97	1.88	CNS-Medullo	Medulloblastoma
DO48904	0.96	1.98	CNS-Medullo	Medulloblastoma
DO48905	0.96	2	CNS-Medullo	Medulloblastoma
DO48907	0.92	2	CNS-Medullo	Medulloblastoma
DO48909	0.48	1.92	CNS-Medullo	Medulloblastoma
DO48911	0.96	2	CNS-Medullo	Medulloblastoma
DO48912	0.8	1.98	CNS-Medullo	Medulloblastoma
DO48914	0.96	1.86	CNS-Medullo	Medulloblastoma
DO48915	0.51	1.98	CNS-Medullo	Medulloblastoma
DO48916	0.95	2.02	CNS-Medullo	Medulloblastoma
DO48918	0.97	2.04	CNS-Medullo	Medulloblastoma
DO48919	0.98	4.3	CNS-Medullo	Medulloblastoma
DO48920	0.72	2.34	CNS-Medullo	Medulloblastoma
DO48922	1	2.28	CNS-Medullo	Medulloblastoma
DO48923	0.82	2.26	CNS-Medullo	Medulloblastoma
DO48924	0.97	2.04	CNS-Medullo	Medulloblastoma
DO48925	1	2	CNS-Medullo	Medulloblastoma
DO48927	0.95	1.98	CNS-Medullo	Medulloblastoma
DO48930	0.9	2.68	CNS-Medullo	Medulloblastoma
DO48932	1	2	CNS-Medullo	Medulloblastoma
DO48934	0.95	2.06	CNS-Medullo	Medulloblastoma
DO48936	0.99	2.66	CNS-Medullo	Medulloblastoma
DO48937	0.92	2.2	CNS-Medullo	Medulloblastoma
DO48938	0.83	3.5	CNS-Medullo	Medulloblastoma
DO48939	0.96	2	CNS-Medullo	Medulloblastoma
DO48940	0.94	2	CNS-Medullo	Medulloblastoma
DO48941	0.88	3.8	CNS-Medullo	Medulloblastoma
DO48943	0.97	1.9	CNS-Medullo	Medulloblastoma
DO48944	0.95	2	CNS-Medullo	Medulloblastoma
DO48945	0.96	1.98	CNS-Medullo	Medulloblastoma
DO48946	0.98	1.98	CNS-Medullo	Medulloblastoma
DO48949	0.94	2	CNS-Medullo	Medulloblastoma
DO48951	0.9	2	CNS-Medullo	Medulloblastoma
DO48952	0.98	2.2	CNS-Medullo	Medulloblastoma
DO48953	0.96	1.96	CNS-Medullo	Medulloblastoma
DO48955	0.99	1.78	CNS-Medullo	Medulloblastoma
DO48957	0.99	2.04	CNS-Medullo	Medulloblastoma
DO48958	0.96	2.04	CNS-Medullo	Medulloblastoma
DO48959	0.92	2	CNS-Medullo	Medulloblastoma
DO48963	0.99	2.1	CNS-Medullo	Medulloblastoma
DO48964	1	2.18	CNS-Medullo	Medulloblastoma
DO48965	0.99	2.16	CNS-Medullo	Medulloblastoma
DO48966	1	2.02	CNS-Medullo	Medulloblastoma
DO48967	0.92	2	CNS-Medullo	Medulloblastoma
DO48968	0.95	1.98	CNS-Medullo	Medulloblastoma
DO48969	0.99	1.98	CNS-Medullo	Medulloblastoma
DO48970	1	1.96	CNS-Medullo	Medulloblastoma
DO48971	1	2.02	CNS-Medullo	Medulloblastoma
DO48972	0.99	1.96	CNS-Medullo	Medulloblastoma
DO48973	0.99	2.12	CNS-Medullo	Medulloblastoma
DO48974	0.43	2.02	CNS-Medullo	Medulloblastoma
DO49074	0.56	4.15	Panc-AdenoCA	Pancreas
DO49076	0.42	3.2	Panc-AdenoCA	Pancreas
DO49078	0.36	3.1	Panc-AdenoCA	Pancreas
DO49079	0.49	1.84	Panc-AdenoCA	Pancreas
DO49080	0.45	2.14	Panc-AdenoCA	Pancreas
DO49087	0.43	3.25	Panc-AdenoCA	Pancreas
DO49090	0.75	1.86	Panc-AdenoCA	Pancreas
DO49113	0.56	1.78	Panc-AdenoCA	Pancreas
DO49127	0.45	1.86	Panc-AdenoCA	Pancreas
DO49129	0.47	1.96	Panc-AdenoCA	Pancreas
DO49135	0.46	2.04	Panc-AdenoCA	Pancreas
DO49137	0.32	3	Panc-AdenoCA	Pancreas
DO49138	0.57	1.58	Panc-AdenoCA	Pancreas
DO49166	0.47	1.8	Panc-AdenoCA	Pancreas
DO49168	0.24	3.35	Panc-AdenoCA	Pancreas
DO49172	0.52	1.84	Panc-AdenoCA	Pancreas
DO49178	0.41	1.7	Panc-AdenoCA	Pancreas
DO49181	0.46	1.9	Panc-AdenoCA	Pancreas
DO49183	0.41	6.6	Panc-AdenoCA	Pancreas
DO49184	0.4	3.6	Panc-AdenoCA	Pancreas
DO49193	0.54	1.82	Panc-AdenoCA	Pancreas
DO49204	0.39	4.2	Panc-AdenoCA	Pancreas
DO49418	0.87	2.2	Panc-AdenoCA	Pancreas
DO49419	0.67	2	Panc-AdenoCA	Pancreas
DO49420	0.29	1.72	Panc-AdenoCA	Pancreas
DO49421	0.61	2	Panc-AdenoCA	Pancreas
DO49422	0.48	2.04	Panc-AdenoCA	Pancreas
DO49424	0.99	3.15	Panc-AdenoCA	Pancreas
DO49427	0.54	2.1	Panc-AdenoCA	Pancreas
DO49430	0.89	3.1	Panc-AdenoCA	Pancreas
DO49433	0.81	1.84	Panc-AdenoCA	Pancreas
DO49436	0.32	4.85	Panc-AdenoCA	Pancreas
DO49439	0.57	1.9	Panc-AdenoCA	Pancreas
DO49442	0.91	1.92	Panc-AdenoCA	Pancreas
DO49445	0.72	2.08	Panc-AdenoCA	Pancreas
DO49448	0.99	3.3	Panc-AdenoCA	Pancreas
DO49451	0.99	3.05	Panc-AdenoCA	Pancreas
DO49454	0.92	1.96	Panc-AdenoCA	Pancreas
DO49457	0.99	1.86	Panc-AdenoCA	Pancreas
DO49460	1	1.9	Panc-AdenoCA	Pancreas
DO49463	0.77	3.3	Panc-AdenoCA	Pancreas
DO49466	0.42	3.55	Panc-AdenoCA	Pancreas
DO49478	0.91	1.94	Panc-AdenoCA	Pancreas
DO49484	0.95	1.76	Panc-AdenoCA	Pancreas
DO49528	0.82	2	Myeloid-AML	Other
DO49531	1	2	Myeloid-AML	Other
DO49532	1	1.94	Myeloid-AML	Other
DO49537	1	2.02	Myeloid-AML	Other
DO50306	0.5	4.15	Eso-AdenoCA	Esophagus/Stomach
DO50307	0.23	2.66	Eso-AdenoCA	Esophagus/Stomach
DO50309	0.25	4.7	Eso-AdenoCA	Esophagus/Stomach
DO50311	0.45	1.74	Eso-AdenoCA	Esophagus/Stomach
DO50314	0.26	2.86	Eso-AdenoCA	Esophagus/Stomach
DO50315	0.3	2.72	Eso-AdenoCA	Esophagus/Stomach
DO50316	0.5	2.42	Eso-AdenoCA	Esophagus/Stomach
DO50318	0.25	5.2	Eso-AdenoCA	Esophagus/Stomach
DO50319	0.25	5.3	Eso-AdenoCA	Esophagus/Stomach
DO50320	0.7	2.3	Eso-AdenoCA	Esophagus/Stomach
DO50321	0.7	1.88	Eso-AdenoCA	Esophagus/Stomach
DO50323	0.47	2.66	Eso-AdenoCA	Esophagus/Stomach
DO50325	0.5	2	Eso-AdenoCA	Esophagus/Stomach
DO50326	0.52	2.86	Eso-AdenoCA	Esophagus/Stomach
DO50327	0.25	4.1	Eso-AdenoCA	Esophagus/Stomach
DO50328	0.41	2.8	Eso-AdenoCA	Esophagus/Stomach
DO50329	0.5	3.2	Eso-AdenoCA	Esophagus/Stomach
DO50330	0.25	4.3	Eso-AdenoCA	Esophagus/Stomach
DO50331	0.31	4.4	Eso-AdenoCA	Esophagus/Stomach
DO50332	0.39	3.25	Eso-AdenoCA	Esophagus/Stomach
DO50336	0.55	3.3	Eso-AdenoCA	Esophagus/Stomach
DO50337	0.68	2.66	Eso-AdenoCA	Esophagus/Stomach
DO50338	0.54	4.1	Eso-AdenoCA	Esophagus/Stomach
DO50340	0.6	4.5	Eso-AdenoCA	Esophagus/Stomach
DO50341	0.91	2.26	Eso-AdenoCA	Esophagus/Stomach
DO50342	0.45	2.84	Eso-AdenoCA	Esophagus/Stomach
DO50343	0.46	2.82	Eso-AdenoCA	Esophagus/Stomach
DO50345	0.33	3.2	Eso-AdenoCA	Esophagus/Stomach
DO50346	0.53	2.78	Eso-AdenoCA	Esophagus/Stomach
DO50348	0.46	2.9	Eso-AdenoCA	Esophagus/Stomach
DO50349	0.25	3.2	Eso-AdenoCA	Esophagus/Stomach
DO50354	0.6	1.68	Eso-AdenoCA	Esophagus/Stomach
DO50357	0.42	3.15	Eso-AdenoCA	Esophagus/Stomach
DO50362	0.7	2.02	Eso-AdenoCA	Esophagus/Stomach
DO50364	0.62	2.52	Eso-AdenoCA	Esophagus/Stomach
DO50365	0.47	1.68	Eso-AdenoCA	Esophagus/Stomach
DO50367	0.2	2.86	Eso-AdenoCA	Esophagus/Stomach
DO50374	0.71	3	Eso-AdenoCA	Esophagus/Stomach
DO50381	0.29	5.9	Eso-AdenoCA	Esophagus/Stomach
DO50382	0.62	2.02	Eso-AdenoCA	Esophagus/Stomach
DO50383	0.64	2.3	Eso-AdenoCA	Esophagus/Stomach
DO50384	0.73	2.24	Eso-AdenoCA	Esophagus/Stomach
DO50385	0.5	3.85	Eso-AdenoCA	Esophagus/Stomach
DO50387	0.25	2.36	Eso-AdenoCA	Esophagus/Stomach
DO50388	0.69	2.46	Eso-AdenoCA	Esophagus/Stomach
DO50389	0.42	3.75	Eso-AdenoCA	Esophagus/Stomach
DO50390	0.24	2	Eso-AdenoCA	Esophagus/Stomach
DO50392	0.36	3.1	Eso-AdenoCA	Esophagus/Stomach
DO50393	0.3	2.84	Eso-AdenoCA	Esophagus/Stomach
DO50398	0.36	3.35	Eso-AdenoCA	Esophagus/Stomach
DO50399	0.52	2.4	Eso-AdenoCA	Esophagus/Stomach
DO50401	0.38	4.9	Eso-AdenoCA	Esophagus/Stomach
DO50402	0.51	1.88	Eso-AdenoCA	Esophagus/Stomach
DO50403	0.24	5.1	Eso-AdenoCA	Esophagus/Stomach
DO50406	0.4	2.7	Eso-AdenoCA	Esophagus/Stomach
DO50407	0.25	2.78	Eso-AdenoCA	Esophagus/Stomach
DO50408	0.25	4.5	Eso-AdenoCA	Esophagus/Stomach
DO50409	0.56	2.14	Eso-AdenoCA	Esophagus/Stomach
DO50410	0.45	2.14	Eso-AdenoCA	Esophagus/Stomach
DO50411	0.64	1.94	Eso-AdenoCA	Esophagus/Stomach
DO50412	0.29	3.3	Eso-AdenoCA	Esophagus/Stomach
DO50416	0.51	2	Prost-AdenoCA	Prostate
DO50417	0.4	2	Prost-AdenoCA	Prostate
DO50419	0.32	1.92	Prost-AdenoCA	Prostate
DO50422	0.56	1.94	Prost-AdenoCA	Prostate
DO50423	0.38	2	Prost-AdenoCA	Prostate
DO50424	0.65	1.94	Prost-AdenoCA	Prostate
DO50428	0.75	1.96	Prost-AdenoCA	Prostate
DO50430	0.57	1.94	Prost-AdenoCA	Prostate
DO50431	0.93	1.88	Prost-AdenoCA	Prostate
DO50432	0.24	1.94	Prost-AdenoCA	Prostate
DO50434	0.26	3.7	Eso-AdenoCA	Esophagus/Stomach
DO50435	0.6	2.5	Eso-AdenoCA	Esophagus/Stomach
DO50437	0.28	2.02	Eso-AdenoCA	Esophagus/Stomach
DO50438	0.37	4.7	Eso-AdenoCA	Esophagus/Stomach
DO50439	0.23	2.84	Eso-AdenoCA	Esophagus/Stomach
DO50440	0.69	2.74	Eso-AdenoCA	Esophagus/Stomach
DO50441	0.27	4.2	Eso-AdenoCA	Esophagus/Stomach
DO50442	0.7	2.12	Eso-AdenoCA	Esophagus/Stomach
DO50443	0.29	3.05	Eso-AdenoCA	Esophagus/Stomach
DO50444	0.57	2.72	Eso-AdenoCA	Esophagus/Stomach
DO50445	0.42	3.35	Eso-AdenoCA	Esophagus/Stomach
DO50446	0.73	1.96	Eso-AdenoCA	Esophagus/Stomach
DO50447	0.49	2.64	Eso-AdenoCA	Esophagus/Stomach
DO50448	0.56	1.88	Eso-AdenoCA	Esophagus/Stomach
DO50449	0.52	2.6	Eso-AdenoCA	Esophagus/Stomach
DO50450	0.74	2.74	Eso-AdenoCA	Esophagus/Stomach
DO50451	0.71	1.88	Eso-AdenoCA	Esophagus/Stomach
DO50452	0.48	2.1	Eso-AdenoCA	Esophagus/Stomach
DO50453	0.46	1.8	Eso-AdenoCA	Esophagus/Stomach
DO50454	0.24	3.55	Eso-AdenoCA	Esophagus/Stomach
DO50772	0.34	1.84	Liver-HCC	Liver
DO50774	0.47	1.9	Liver-HCC	Liver
DO50778	0.39	3.45	Liver-HCC	Liver
DO50780	0.74	3.55	Liver-HCC	Liver
DO50783	0.77	2.26	Liver-HCC	Liver
DO50785	0.7	3.6	Liver-HCC	Liver
DO50787	0.38	2	Liver-HCC	Liver
DO50789	0.78	1.8	Liver-HCC	Liver
DO50791	0.66	2.02	Liver-HCC	Liver
DO50793	0.71	2.08	Liver-HCC	Liver
DO50796	0.76	2.02	Liver-HCC	Liver
DO50798	0.78	2.4	Liver-HCC	Liver
DO50799	0.68	1.98	Liver-HCC	Liver
DO50800	0.48	2.02	Liver-HCC	Liver
DO50802	0.73	2	Liver-HCC	Liver
DO50803	0.31	2	Liver-HCC	Liver
DO50804	0.85	2.18	Liver-HCC	Liver
DO50805	0.44	2.36	Liver-HCC	Liver
DO50806	0.46	3.35	Liver-HCC	Liver
DO50807	0.89	1.92	Liver-HCC	Liver
DO50808	0.45	1.84	Liver-HCC	Liver
DO50811	0.94	2.18	Liver-HCC	Liver
DO50813	0.71	2.04	Liver-HCC	Liver
DO50815	0.66	3.55	Liver-HCC	Liver
DO50816	0.72	2.24	Liver-HCC	Liver
DO50817	0.85	2.08	Liver-HCC	Liver
DO50818	0.75	2.04	Liver-HCC	Liver
DO50819	0.25	1.78	Liver-HCC	Liver
DO50820	0.93	1.92	Liver-HCC	Liver
DO50822	0.64	2.14	Liver-HCC	Liver
DO50825	0.79	4.55	Liver-HCC	Liver
DO50827	0.67	2	Liver-HCC	Liver
DO50829	0.33	1.76	Liver-HCC	Liver
DO50831	0.44	1.8	Liver-HCC	Liver
DO50832	0.86	3.75	Liver-HCC	Liver
DO50839	0.83	2.4	Liver-HCC	Liver
DO50840	0.8	1.96	Liver-HCC	Liver
DO50842	0.8	3.3	Liver-HCC	Liver
DO50844	0.24	1.94	Liver-HCC	Liver
DO50845	0.27	2.08	Liver-HCC	Liver
DO50848	0.21	2.16	Liver-HCC	Liver
DO50850	0.68	2.52	Liver-HCC	Liver
DO50851	0.85	2.12	Liver-HCC	Liver
DO50855	0.36	1.8	Liver-HCC	Liver
DO50857	0.38	2.84	Liver-HCC	Liver
DO50859	0.86	3	Liver-HCC	Liver
DO51044	0.67	1.9	Prost-AdenoCA	Prostate
DO51047	0.33	1.94	Prost-AdenoCA	Prostate
DO51049	0.26	3.15	Prost-AdenoCA	Prostate
DO51050	0.96	1.88	Prost-AdenoCA	Prostate
DO51052	0.71	1.96	Prost-AdenoCA	Prostate
DO51053	0.66	1.9	Prost-AdenoCA	Prostate
DO51054	0.63	1.9	Prost-AdenoCA	Prostate
DO51056	0.65	1.98	Prost-AdenoCA	Prostate
DO51057	0.68	1.98	Prost-AdenoCA	Prostate
DO51060	0.38	1.88	Prost-AdenoCA	Prostate
DO51061	0.5	1.94	Prost-AdenoCA	Prostate
DO51062	0.48	1.88	Prost-AdenoCA	Prostate
DO51064	0.71	1.96	Prost-AdenoCA	Prostate
DO51065	0.75	1.92	Prost-AdenoCA	Prostate
DO51066	0.56	2	Prost-AdenoCA	Prostate
DO51068	0.34	1.9	Prost-AdenoCA	Prostate
DO51069	0.96	1.88	Prost-AdenoCA	Prostate
DO51070	0.64	1.88	Prost-AdenoCA	Prostate
DO51071	0.99	1.94	Prost-AdenoCA	Prostate
DO51072	0.57	1.88	Prost-AdenoCA	Prostate
DO51073	1	1.88	Prost-AdenoCA	Prostate
DO51074	0.28	1.9	Prost-AdenoCA	Prostate
DO51075	0.85	1.78	Prost-AdenoCA	Prostate
DO51077	0.99	1.98	Prost-AdenoCA	Prostate
DO51078	0.32	1.94	Prost-AdenoCA	Prostate
DO51079	0.8	1.92	Prost-AdenoCA	Prostate
DO51080	1	1.9	Prost-AdenoCA	Prostate
DO51081	0.48	1.9	Prost-AdenoCA	Prostate
DO51083	0.91	1.9	Prost-AdenoCA	Prostate
DO51084	0.58	1.94	Prost-AdenoCA	Prostate
DO51085	0.54	1.84	Prost-AdenoCA	Prostate
DO51092	1	1.94	Prost-AdenoCA	Prostate
DO51095	1	1.9	Prost-AdenoCA	Prostate
DO51097	0.59	1.94	Prost-AdenoCA	Prostate
DO51098	0.9	1.92	Prost-AdenoCA	Prostate
DO51099	0.63	1.92	Prost-AdenoCA	Prostate
DO51100	1	1.92	Prost-AdenoCA	Prostate
DO51101	1	1.88	Prost-AdenoCA	Prostate
DO51102	0.77	1.92	Prost-AdenoCA	Prostate
DO51104	0.72	1.96	Prost-AdenoCA	Prostate
DO51110	1	1.92	Prost-AdenoCA	Prostate
DO51112	0.96	1.92	Prost-AdenoCA	Prostate
DO51115	1	1.86	Prost-AdenoCA	Prostate
DO51116	1	1.9	Prost-AdenoCA	Prostate
DO51120	0.6	1.88	Prost-AdenoCA	Prostate
DO51121	0.74	1.94	Prost-AdenoCA	Prostate
DO51122	0.63	1.94	Prost-AdenoCA	Prostate
DO51124	0.68	1.96	Prost-AdenoCA	Prostate
DO51125	0.39	1.96	Prost-AdenoCA	Prostate
DO51126	0.55	1.94	Prost-AdenoCA	Prostate
DO51127	0.62	1.92	Prost-AdenoCA	Prostate
DO51128	0.31	1.86	Prost-AdenoCA	Prostate
DO51129	0.29	1.9	Prost-AdenoCA	Prostate
DO51131	0.28	2	Prost-AdenoCA	Prostate
DO51134	1	1.9	Prost-AdenoCA	Prostate
DO51137	0.53	1.94	Prost-AdenoCA	Prostate
DO51138	0.57	1.94	Prost-AdenoCA	Prostate
DO51139	0.51	1.94	Prost-AdenoCA	Prostate
DO51141	0.37	2	Prost-AdenoCA	Prostate
DO51142	0.49	1.94	Prost-AdenoCA	Prostate
DO51143	0.56	1.94	Prost-AdenoCA	Prostate
DO51144	0.78	1.92	Prost-AdenoCA	Prostate
DO51145	0.51	2	Prost-AdenoCA	Prostate
DO51146	0.24	2	Prost-AdenoCA	Prostate
DO51147	0.51	1.96	Prost-AdenoCA	Prostate
DO51150	0.7	1.86	Prost-AdenoCA	Prostate
DO51151	0.23	1.88	Prost-AdenoCA	Prostate
DO51152	0.65	1.98	Prost-AdenoCA	Prostate
DO51153	0.74	1.94	Prost-AdenoCA	Prostate
DO51154	0.38	1.98	Prost-AdenoCA	Prostate
DO51155	0.39	1.92	Prost-AdenoCA	Prostate
DO51157	0.55	1.84	Prost-AdenoCA	Prostate
DO51158	0.48	1.96	Prost-AdenoCA	Prostate
DO51159	0.42	2	Prost-AdenoCA	Prostate
DO51169	0.84	2	Panc-Endocrine	Pancreas: NET
DO51170	0.74	2.38	Panc-Endocrine	Pancreas: NET
DO51171	0.88	1.46	Panc-Endocrine	Pancreas: NET
DO51172	0.96	2	Panc-Endocrine	Pancreas: NET
DO51173	0.89	1.88	Panc-Endocrine	Pancreas: NET
DO51174	0.7	2.22	Panc-Endocrine	Pancreas: NET
DO51175	0.91	1.96	Panc-Endocrine	Pancreas: NET
DO51176	0.89	3	Panc-Endocrine	Pancreas: NET
DO51177	0.94	2.62	Panc-Endocrine	Pancreas: NET
DO51178	0.91	1.44	Panc-Endocrine	Pancreas: NET
DO51179	0.76	1.92	Panc-Endocrine	Pancreas: NET
DO51180	0.62	1.46	Panc-Endocrine	Pancreas: NET
DO51181	0.82	2.76	Panc-Endocrine	Pancreas: NET
DO51182	0.88	1.4	Panc-Endocrine	Pancreas: NET
DO51184	0.97	1.92	Panc-Endocrine	Pancreas: NET
DO51185	0.76	2.38	Panc-Endocrine	Pancreas: NET
DO51187	0.87	1.4	Panc-Endocrine	Pancreas: NET
DO51465	0.79	3.35	Panc-AdenoCA	Pancreas
DO51466	0.87	1.84	Panc-AdenoCA	Pancreas
DO51467	0.65	3	Panc-AdenoCA	Pancreas
DO51468	0.64	1.82	Panc-AdenoCA	Pancreas
DO51469	0.63	2.98	Panc-AdenoCA	Pancreas
DO51470	0.82	1.76	Panc-AdenoCA	Pancreas
DO51472	0.55	2.78	Panc-AdenoCA	Pancreas
DO51473	0.6	3.2	Panc-AdenoCA	Pancreas
DO51474	0.74	1.94	Panc-AdenoCA	Pancreas
DO51475	0.86	1.72	Panc-AdenoCA	Pancreas
DO51476	0.94	2.44	Panc-AdenoCA	Pancreas
DO51477	0.23	1.88	Panc-AdenoCA	Pancreas
DO51478	0.85	1.82	Panc-AdenoCA	Pancreas
DO51479	0.24	1.9	Panc-AdenoCA	Pancreas
DO51480	0.67	1.74	Panc-AdenoCA	Pancreas
DO51481	0.56	1.86	Panc-AdenoCA	Pancreas
DO51483	0.65	1.98	Panc-AdenoCA	Pancreas
DO51484	0.89	1.82	Panc-AdenoCA	Pancreas
DO51485	0.59	1.96	Panc-AdenoCA	Pancreas
DO51487	0.5	2.72	Panc-AdenoCA	Pancreas
DO51489	0.89	2.52	Panc-AdenoCA	Pancreas
DO51490	0.59	1.94	Panc-AdenoCA	Pancreas
DO51491	0.45	2.74	Panc-AdenoCA	Pancreas
DO51492	0.43	3.5	Panc-AdenoCA	Pancreas
DO51493	0.56	2.84	Panc-AdenoCA	Pancreas
DO51495	0.43	2.06	Panc-AdenoCA	Pancreas
DO51496	0.8	1.92	Panc-AdenoCA	Pancreas
DO51497	0.79	1.96	Panc-AdenoCA	Pancreas
DO51498	0.96	1.76	Panc-AdenoCA	Pancreas
DO51499	0.75	1.86	Panc-AdenoCA	Pancreas
DO51500	0.95	1.9	Panc-AdenoCA	Pancreas
DO51501	0.54	1.96	Panc-AdenoCA	Pancreas
DO51502	0.37	1.78	Panc-AdenoCA	Pancreas
DO51503	0.87	1.68	Panc-AdenoCA	Pancreas
DO51504	0.68	2.9	Panc-AdenoCA	Pancreas
DO51505	0.56	4.55	Panc-AdenoCA	Pancreas
DO51506	0.99	1.94	Panc-AdenoCA	Pancreas
DO51507	0.7	1.8	Panc-AdenoCA	Pancreas
DO51508	0.22	2	Panc-AdenoCA	Pancreas
DO51509	0.38	1.8	Panc-AdenoCA	Pancreas
DO51510	0.91	1.96	Panc-AdenoCA	Pancreas
DO51511	0.99	1.9	Panc-AdenoCA	Pancreas
DO51512	0.83	2.92	Panc-AdenoCA	Pancreas
DO51513	0.76	1.74	Panc-AdenoCA	Pancreas
DO51514	0.94	1.96	Panc-AdenoCA	Pancreas
DO51515	0.82	3.95	Panc-AdenoCA	Pancreas
DO51518	1	3.85	Panc-AdenoCA	Pancreas
DO51519	0.62	2.06	Panc-AdenoCA	Pancreas
DO51520	0.88	1.62	Panc-AdenoCA	Pancreas
DO51522	0.73	3.45	Panc-AdenoCA	Pancreas
DO51523	0.27	3	Panc-AdenoCA	Pancreas
DO51524	0.89	1.8	Panc-AdenoCA	Pancreas
DO51525	0.33	1.92	Panc-AdenoCA	Pancreas
DO51527	0.86	1.86	Panc-AdenoCA	Pancreas
DO51528	0.25	3.15	Panc-AdenoCA	Pancreas
DO51529	0.73	3.25	Panc-AdenoCA	Pancreas
DO51530	0.66	2	Panc-AdenoCA	Pancreas
DO51531	0.72	2	Panc-AdenoCA	Pancreas
DO51532	0.56	1.88	Panc-AdenoCA	Pancreas
DO51533	0.25	3.75	Panc-AdenoCA	Pancreas
DO51534	0.84	1.82	Panc-AdenoCA	Pancreas
DO51535	0.2	4.4	Panc-AdenoCA	Pancreas
DO51537	1	1.9	Panc-AdenoCA	Pancreas
DO51538	0.86	1.86	Panc-AdenoCA	Pancreas
DO51540	0.8	1.8	Panc-AdenoCA	Pancreas
DO51541	0.55	3.1	Panc-AdenoCA	Pancreas
DO51542	0.83	3.65	Panc-AdenoCA	Pancreas
DO51543	0.91	2.04	Panc-AdenoCA	Pancreas
DO51544	0.64	2	Panc-AdenoCA	Pancreas
DO51548	0.67	1.96	Panc-AdenoCA	Pancreas
DO51549	0.33	2	Panc-AdenoCA	Pancreas
DO51953	0.92	2.3	Prost-AdenoCA	Prostate
DO51958	0.93	3.7	Prost-AdenoCA	Prostate
DO51960	0.81	2.06	Prost-AdenoCA	Prostate
DO51962	0.85	2.02	Prost-AdenoCA	Prostate
DO51965	0.83	2.12	Prost-AdenoCA	Prostate
DO51967	0.92	2	Lymph-CLL	Chronic lymphocytic leukemia
DO51989	0.94	2	Lymph-CLL	Chronic lymphocytic leukemia
DO51992	1	1.96	Lymph-CLL	Chronic lymphocytic leukemia
DO52122	0.93	1.46	Panc-Endocrine	Pancreas: NET
DO52123	0.89	1.38	Panc-Endocrine	Pancreas: NET
DO52124	0.8	1.5	Panc-Endocrine	Pancreas: NET
DO52125	0.8	2.06	Panc-Endocrine	Pancreas: NET
DO52126	0.96	1.9	Panc-Endocrine	Pancreas: NET
DO52127	0.91	1.38	Panc-Endocrine	Pancreas: NET
DO52128	0.56	2	Panc-Endocrine	Pancreas: NET
DO52129	0.94	1.4	Panc-Endocrine	Pancreas: NET
DO52131	0.88	1.94	Panc-Endocrine	Pancreas: NET
DO52132	0.57	2.06	Panc-Endocrine	Pancreas: NET
DO52134	0.95	2.08	Panc-Endocrine	Pancreas: NET
DO52135	0.93	1.36	Panc-Endocrine	Pancreas: NET
DO52136	0.72	2.38	Panc-Endocrine	Pancreas: NET
DO52137	0.82	1.96	Panc-Endocrine	Pancreas: NET
DO52139	0.83	2	Panc-Endocrine	Pancreas: NET
DO52140	0.66	1.4	Panc-Endocrine	Pancreas: NET
DO52141	0.75	1.66	Panc-Endocrine	Pancreas: NET
DO52142	0.85	1.44	Panc-Endocrine	Pancreas: NET
DO52143	0.79	1.38	Panc-Endocrine	Pancreas: NET
DO52144	0.93	1.4	Panc-Endocrine	Pancreas: NET
DO52146	0.79	1.56	Panc-Endocrine	Pancreas: NET
DO52147	0.87	1.38	Panc-Endocrine	Pancreas: NET
DO52148	0.71	1.86	Panc-Endocrine	Pancreas: NET
DO52149	0.86	1.4	Panc-Endocrine	Pancreas: NET
DO52150	0.68	1.48	Panc-Endocrine	Pancreas: NET
DO52151	0.33	1.56	Panc-Endocrine	Pancreas: NET
DO52152	0.82	3.5	Panc-Endocrine	Pancreas: NET
DO52153	0.85	2.88	Panc-Endocrine	Pancreas: NET
DO52154	0.86	1.82	Panc-Endocrine	Pancreas: NET
DO52155	0.72	2.16	Panc-Endocrine	Pancreas: NET
DO52156	0.88	2.5	Panc-Endocrine	Pancreas: NET
DO52158	0.86	2.74	Panc-Endocrine	Pancreas: NET
DO52159	0.94	1.44	Panc-Endocrine	Pancreas: NET
DO52161	0.94	1.52	Panc-Endocrine	Pancreas: NET
DO52162	0.84	2.64	Panc-Endocrine	Pancreas: NET
DO52164	0.79	1.44	Panc-Endocrine	Pancreas: NET
DO52499	0.51	1.96	Prost-AdenoCA	Prostate
DO52500	0.36	1.96	Prost-AdenoCA	Prostate
DO52501	0.52	1.94	Prost-AdenoCA	Prostate
DO52502	0.63	1.88	Prost-AdenoCA	Prostate
DO52503	0.4	2	Prost-AdenoCA	Prostate
DO52504	0.42	2.06	Prost-AdenoCA	Prostate
DO52505	0.69	2.06	Prost-AdenoCA	Prostate
DO52508	0.5	1.98	Prost-AdenoCA	Prostate
DO52510	0.71	1.9	Prost-AdenoCA	Prostate
DO52516	0.4	3.5	Prost-AdenoCA	Prostate
DO52520	0.7	1.96	Prost-AdenoCA	Prostate
DO52524	0.26	2	Prost-AdenoCA	Prostate
DO52526	0.28	1.94	Prost-AdenoCA	Prostate
DO52528	0.38	2	Prost-AdenoCA	Prostate
DO52532	0.25	1.94	Prost-AdenoCA	Prostate
DO52539	0.48	1.82	Breast-AdenoCA	Breast
DO52540	0.22	2.96	Breast-AdenoCA	Breast
DO52542	0.67	1.56	Breast-AdenoCA	Breast
DO52543	0.25	3.15	Breast-AdenoCA	Breast
DO52544	0.62	5.5	Breast-AdenoCA	Breast
DO52545	0.32	3.9	Breast-AdenoCA	Breast
DO52546	0.2	3.5	Breast-AdenoCA	Breast
DO52548	0.51	3.3	Breast-AdenoCA	Breast
DO52549	0.88	3.2	Breast-AdenoCA	Breast
DO52550	0.22	2.58	Breast-AdenoCA	Breast
DO52553	0.4	1.6	Breast-AdenoCA	Breast
DO52554	0.23	3.55	Breast-AdenoCA	Breast
DO52555	0.67	1.58	Breast-AdenoCA	Breast
DO52556	0.57	3.2	Breast-AdenoCA	Breast
DO52557	0.71	1.72	Breast-AdenoCA	Breast
DO52558	0.5	3.15	Breast-AdenoCA	Breast
DO52559	0.5	2.76	Breast-AdenoCA	Breast
DO52560	0.49	2.9	Breast-AdenoCA	Breast
DO52561	0.84	2.1	Breast-AdenoCA	Breast
DO52562	0.43	2.86	Breast-AdenoCA	Breast
DO52564	0.64	1.7	Bone-Epith	Other
DO52565	0.78	1.68	Bone-Epith	Other
DO52568	0.92	2.28	Bone-Epith	Other
DO52572	0.34	2.28	Bone-Epith	Other
DO52574	0.7	2.76	Bone-Osteosarc	Osteosarcoma
DO52576	0.74	1.68	Bone-Osteosarc	Osteosarcoma
DO52582	0.73	2.88	Bone-Osteosarc	Osteosarcoma
DO52584	0.54	1.96	Bone-Osteosarc	Osteosarcoma
DO52585	0.76	1.74	Bone-Epith	Other
DO52591	0.45	1.6	Bone-Osteosarc	Osteosarcoma
DO52593	0.71	2.62	Bone-Osteosarc	Osteosarcoma
DO52594	0.95	1.72	Bone-Osteosarc	Osteosarcoma
DO52595	0.71	1.6	Bone-Osteosarc	Osteosarcoma
DO52596	0.85	3.55	Bone-Osteosarc	Osteosarcoma
DO52597	0.62	3.15	Bone-Osteosarc	Osteosarcoma
DO52598	0.84	1.96	Bone-Osteosarc	Osteosarcoma
DO52599	0.88	3.3	Bone-Osteosarc	Osteosarcoma
DO52600	0.4	7	Bone-Osteosarc	Osteosarcoma
DO52601	0.31	2.02	Bone-Osteosarc	Osteosarcoma
DO52603	0.54	2.92	Bone-Osteosarc	Osteosarcoma
DO52604	0.33	1.8	Bone-Epith	Other
DO52605	0.47	2.6	Bone-Osteosarc	Osteosarcoma
DO52606	0.87	2.56	Bone-Osteosarc	Osteosarcoma
DO52608	0.6	2.92	Bone-Osteosarc	Osteosarcoma
DO52610	0.76	1.54	Bone-Osteosarc	Osteosarcoma
DO52611	0.85	1.72	Bone-Osteosarc	Osteosarcoma
DO52612	0.5	2.16	Bone-Osteosarc	Osteosarcoma
DO52613	0.82	2.56	Bone-Osteosarc	Osteosarcoma
DO52615	0.77	3.4	Bone-Osteosarc	Osteosarcoma
DO52616	0.39	3	Bone-Osteosarc	Osteosarcoma
DO52617	0.53	3.95	Bone-Osteosarc	Osteosarcoma
DO52618	0.83	1.82	Bone-Osteosarc	Osteosarcoma
DO52619	0.88	1.88	Bone-Osteosarc	Osteosarcoma
DO52620	0.67	3.25	Bone-Osteosarc	Osteosarcoma
DO52621	0.62	2	Bone-Cart	Other
DO52622	0.72	2	Bone-Cart	Other
DO52625	0.56	2	Bone-Cart	Other
DO52626	0.48	2	Bone-Cart	Other
DO52629	0.62	2	Bone-Cart	Other
DO52631	0.4	2	Bone-Cart	Other
DO52632	1	2	Bone-Cart	Other
DO52633	1	1.96	Bone-Cart	Other
DO52636	0.32	2.02	Bone-Osteosarc	Osteosarcoma
DO52639	0.88	1.6	Bone-Osteosarc	Osteosarcoma
DO52640	0.68	3.15	Bone-Osteosarc	Osteosarcoma
DO52642	0.89	1.66	Bone-Osteosarc	Osteosarcoma
DO52643	0.33	3.35	Bone-Osteosarc	Osteosarcoma
DO52645	0.54	4.7	Bone-Osteosarc	Osteosarcoma
DO52646	0.76	1.72	Bone-Osteosarc	Osteosarcoma
DO52647	0.65	2.06	Lymph-BNHL	Lymphoid tissue
DO52649	0.22	2.18	Lymph-BNHL	Lymphoid tissue
DO52650	0.87	3.45	Lymph-BNHL	Lymphoid tissue
DO52651	0.76	2.06	Lymph-BNHL	Lymphoid tissue
DO52652	0.83	2.08	Lymph-BNHL	Lymphoid tissue
DO52653	0.65	2	Lymph-BNHL	Lymphoid tissue
DO52654	0.46	3.6	Lymph-BNHL	Lymphoid tissue
DO52655	0.8	2.06	Lymph-BNHL	Lymphoid tissue
DO52656	0.68	2.06	Lymph-BNHL	Lymphoid tissue
DO52657	0.75	2.04	Lymph-BNHL	Lymphoid tissue
DO52658	0.62	2.12	Lymph-BNHL	Lymphoid tissue
DO52659	0.86	2.16	Lymph-BNHL	Lymphoid tissue
DO52661	0.68	2.16	Lymph-BNHL	Lymphoid tissue
DO52662	0.8	1.96	Lymph-BNHL	Lymphoid tissue
DO52663	0.78	2.08	Lymph-BNHL	Lymphoid tissue
DO52664	0.72	2.2	Lymph-BNHL	Lymphoid tissue
DO52665	0.49	2.04	Lymph-BNHL	Lymphoid tissue
DO52666	0.67	4	Lymph-BNHL	Lymphoid tissue
DO52667	0.47	2	Lymph-BNHL	Lymphoid tissue
DO52668	0.92	2.06	Lymph-BNHL	Lymphoid tissue
DO52669	0.67	2	Lymph-BNHL	Lymphoid tissue
DO52670	0.8	3.8	Lymph-BNHL	Lymphoid tissue
DO52671	0.87	2.14	Lymph-BNHL	Lymphoid tissue
DO52672	0.72	2.46	Lymph-BNHL	Lymphoid tissue
DO52673	0.31	1.96	Lymph-BNHL	Lymphoid tissue
DO52674	0.7	1.94	Lymph-BNHL	Lymphoid tissue
DO52675	0.26	3.95	Lymph-BNHL	Lymphoid tissue
DO52677	0.79	1.92	Lymph-BNHL	Lymphoid tissue
DO52679	0.43	2.04	Lymph-BNHL	Lymphoid tissue
DO52680	0.28	2.04	Lymph-BNHL	Lymphoid tissue
DO52681	0.58	2.08	Lymph-BNHL	Lymphoid tissue
DO52682	0.2	1.98	Lymph-BNHL	Lymphoid tissue
DO52683	0.88	2.96	Lymph-BNHL	Lymphoid tissue
DO52684	0.76	1.98	Lymph-BNHL	Lymphoid tissue
DO52685	0.72	2.08	Lymph-BNHL	Lymphoid tissue
DO52686	0.49	2.52	Lymph-BNHL	Lymphoid tissue
DO52687	0.68	3.5	Lymph-BNHL	Lymphoid tissue
DO52688	0.28	2.06	Lymph-BNHL	Lymphoid tissue
DO52689	0.77	1.94	Lymph-BNHL	Lymphoid tissue
DO52690	0.72	2.02	Lymph-BNHL	Lymphoid tissue
DO52691	0.4	2	Lymph-BNHL	Lymphoid tissue
DO52692	0.61	4	Lymph-BNHL	Lymphoid tissue
DO52693	0.62	2	Lymph-BNHL	Lymphoid tissue
DO52694	0.25	2	Lymph-BNHL	Lymphoid tissue
DO52695	0.64	2	Lymph-BNHL	Lymphoid tissue
DO52696	0.68	2	Lymph-BNHL	Lymphoid tissue
DO52698	0.99	1.94	Lymph-CLL	Chronic lymphocytic leukemia
DO52699	0.56	2	Lymph-CLL	Chronic lymphocytic leukemia
DO52700	0.98	2	Lymph-CLL	Chronic lymphocytic leukemia
DO52701	0.96	2	Lymph-CLL	Chronic lymphocytic leukemia
DO52702	0.99	2.04	Lymph-CLL	Chronic lymphocytic leukemia
DO52703	0.94	2	Lymph-CLL	Chronic lymphocytic leukemia
DO52704	0.94	2	Lymph-CLL	Chronic lymphocytic leukemia
DO52705	0.99	2	Lymph-CLL	Chronic lymphocytic leukemia
DO52706	0.84	1.92	Lymph-CLL	Chronic lymphocytic leukemia
DO52707	0.94	2	Lymph-CLL	Chronic lymphocytic leukemia
DO52708	0.86	2	Lymph-CLL	Chronic lymphocytic leukemia
DO52709	1	2.02	Lymph-CLL	Chronic lymphocytic leukemia
DO52710	1	2	Lymph-CLL	Chronic lymphocytic leukemia
DO52711	0.8	2	Lymph-CLL	Chronic lymphocytic leukemia
DO52712	0.86	2	Lymph-CLL	Chronic lymphocytic leukemia
DO52713	1	1.96	Lymph-CLL	Chronic lymphocytic leukemia
DO52714	0.96	2	Lymph-CLL	Chronic lymphocytic leukemia
DO52716	0.96	1.96	Lymph-CLL	Chronic lymphocytic leukemia
DO52717	0.96	2	Lymph-CLL	Chronic lymphocytic leukemia
DO52718	0.92	2	Lymph-CLL	Chronic lymphocytic leukemia
DO52719	0.94	2	Lymph-CLL	Chronic lymphocytic leukemia
DO52720	0.69	2.02	Lymph-CLL	Chronic lymphocytic leukemia
DO52721	0.94	2	Lymph-CLL	Chronic lymphocytic leukemia
DO52722	0.96	2	Lymph-CLL	Chronic lymphocytic leukemia
DO52724	0.98	2.02	Lymph-CLL	Chronic lymphocytic leukemia
DO52725	0.92	2	Lymph-CLL	Chronic lymphocytic leukemia
DO52726	0.99	1.98	Myeloid-MPN	Myeloproliferative neoplasm
DO52727	0.64	2	Myeloid-MPN	Myeloproliferative neoplasm
DO52729	0.72	2	Myeloid-MDS	Other
DO52731	0.22	3.4	Myeloid-MPN	Myeloproliferative neoplasm
DO52732	0.9	2	Myeloid-AML	Other
DO52733	1	1.98	Myeloid-MPN	Myeloproliferative neoplasm
DO52735	1	1.98	Myeloid-MPN	Myeloproliferative neoplasm
DO52736	0.56	2	Myeloid-MPN	Myeloproliferative neoplasm
DO52737	0.88	2	Myeloid-MPN	Myeloproliferative neoplasm
DO52738	0.38	2	Myeloid-MPN	Myeloproliferative neoplasm
DO52739	0.86	2	Myeloid-AML	Other
DO52740	0.99	2.04	Myeloid-AML	Other
DO52744	1	2	Myeloid-MPN	Myeloproliferative neoplasm
DO52745	1	1.96	Myeloid-MPN	Myeloproliferative neoplasm
DO52747	1	2	Myeloid-MDS	Other
DO52752	1	1.98	Myeloid-MPN	Myeloproliferative neoplasm
DO52753	1	1.98	Myeloid-MPN	Myeloproliferative neoplasm
DO52754	0.5	2	Myeloid-MPN	Myeloproliferative neoplasm
DO52756	0.56	2	Myeloid-MPN	Myeloproliferative neoplasm
DO52757	0.26	2	Myeloid-MPN	Myeloproliferative neoplasm
DO52758	0.76	2.02	Myeloid-MPN	Myeloproliferative neoplasm
DO52760	0.89	1.96	Myeloid-MPN	Myeloproliferative neoplasm
DO52763	0.82	2	Myeloid-MPN	Myeloproliferative neoplasm
DO6350	0.86	2	Lymph-CLL	Chronic lymphocytic leukemia
DO6351	0.99	2.04	Lymph-CLL	Chronic lymphocytic leukemia
DO6352	0.92	2	Lymph-CLL	Chronic lymphocytic leukemia
DO6353	0.8	1.96	Lymph-CLL	Chronic lymphocytic leukemia
DO6354	0.91	2.06	Lymph-CLL	Chronic lymphocytic leukemia
DO6360	0.29	1.92	Lymph-CLL	Chronic lymphocytic leukemia
DO6362	0.88	2	Lymph-CLL	Chronic lymphocytic leukemia
DO6364	0.94	1.98	Lymph-CLL	Chronic lymphocytic leukemia
DO6368	0.88	2	Lymph-CLL	Chronic lymphocytic leukemia
DO6370	0.97	2.02	Lymph-CLL	Chronic lymphocytic leukemia
DO6378	0.49	2.06	Lymph-CLL	Chronic lymphocytic leukemia
DO6382	0.94	2	Lymph-CLL	Chronic lymphocytic leukemia
DO6388	0.95	1.96	Lymph-CLL	Chronic lymphocytic leukemia
DO6390	1	2	Lymph-CLL	Chronic lymphocytic leukemia
DO6394	0.92	2	Lymph-CLL	Chronic lymphocytic leukemia
DO6396	0.95	2.02	Lymph-CLL	Chronic lymphocytic leukemia
DO6398	0.48	2	Lymph-CLL	Chronic lymphocytic leukemia
DO6402	0.98	2	Lymph-CLL	Chronic lymphocytic leukemia
DO6410	0.96	2	Lymph-CLL	Chronic lymphocytic leukemia
DO6418	0.72	2.02	Lymph-CLL	Chronic lymphocytic leukemia
DO6428	0.96	2	Lymph-CLL	Chronic lymphocytic leukemia
DO6430	0.92	2	Lymph-CLL	Chronic lymphocytic leukemia
DO6432	0.99	2.04	Lymph-CLL	Chronic lymphocytic leukemia
DO6434	0.98	2.04	Lymph-CLL	Chronic lymphocytic leukemia
DO6436	0.9	2	Lymph-CLL	Chronic lymphocytic leukemia
DO6438	0.92	2	Lymph-CLL	Chronic lymphocytic leukemia
DO6450	0.75	2	Lymph-CLL	Chronic lymphocytic leukemia
DO6456	1	1.98	Lymph-CLL	Chronic lymphocytic leukemia
DO6470	0.96	2	Lymph-CLL	Chronic lymphocytic leukemia
DO6474	0.91	2.04	Lymph-CLL	Chronic lymphocytic leukemia
DO6492	0.98	2	Lymph-CLL	Chronic lymphocytic leukemia
DO6504	0.99	2	Lymph-CLL	Chronic lymphocytic leukemia
DO6513	0.95	1.96	Lymph-CLL	Chronic lymphocytic leukemia
DO6549	0.81	2.02	Lymph-CLL	Chronic lymphocytic leukemia
DO6552	0.94	2	Lymph-CLL	Chronic lymphocytic leukemia
DO6558	0.99	2.02	Lymph-CLL	Chronic lymphocytic leukemia
DO6561	0.96	2.04	Lymph-CLL	Chronic lymphocytic leukemia
DO6580	0.99	2.02	Lymph-CLL	Chronic lymphocytic leukemia
DO6585	0.88	2	Lymph-CLL	Chronic lymphocytic leukemia
DO6610	0.98	2.04	Lymph-CLL	Chronic lymphocytic leukemia
DO6665	0.98	2.08	Lymph-CLL	Chronic lymphocytic leukemia
DO6690	0.9	2	Lymph-CLL	Chronic lymphocytic leukemia
DO6695	1	1.96	Lymph-CLL	Chronic lymphocytic leukemia
DO6742	0.5	2.1	Lymph-CLL	Chronic lymphocytic leukemia
DO6748	0.88	2	Lymph-CLL	Chronic lymphocytic leukemia
DO6754	0.92	2	Lymph-CLL	Chronic lymphocytic leukemia
DO6898	0.94	2	Lymph-CLL	Chronic lymphocytic leukemia
DO6934	0.97	1.94	Lymph-CLL	Chronic lymphocytic leukemia
DO6940	0.97	2	Lymph-CLL	Chronic lymphocytic leukemia
DO6946	0.48	2.1	Lymph-CLL	Chronic lymphocytic leukemia
DO7018	0.96	2	Lymph-CLL	Chronic lymphocytic leukemia
DO7024	0.98	2	Lymph-CLL	Chronic lymphocytic leukemia
DO7084	0.96	2.02	Lymph-CLL	Chronic lymphocytic leukemia
DO7108	0.94	2	Lymph-CLL	Chronic lymphocytic leukemia
DO7112	0.99	2.02	Lymph-CLL	Chronic lymphocytic leukemia
DO7124	0.99	1.98	Lymph-CLL	Chronic lymphocytic leukemia
DO7136	0.96	2	Lymph-CLL	Chronic lymphocytic leukemia
DO7166	0.96	2	Lymph-CLL	Chronic lymphocytic leukemia
DO7172	0.89	2.02	Lymph-CLL	Chronic lymphocytic leukemia
DO7196	1	1.96	Lymph-CLL	Chronic lymphocytic leukemia
DO7214	0.96	2	Lymph-CLL	Chronic lymphocytic leukemia
DO7280	0.99	2.1	Lymph-CLL	Chronic lymphocytic leukemia
DO7304	1	2	Lymph-CLL	Chronic lymphocytic leukemia
DO7328	0.99	1.98	Lymph-CLL	Chronic lymphocytic leukemia
DO7358	0.97	1.98	Lymph-CLL	Chronic lymphocytic leukemia
